# Supplementary material for: Variable temperature processing by plasmodesmata regulates robust bud dormancy release
Source: Nat Commun. 2026 Jan 14;17:348. doi: 10.1038/s41467-025-67260-z (PMC12804978; doi:10.1038/s41467-025-67260-z)
Supplement: Supplementary file 4 — Source data [file 41467_2025_67260_MOESM4_ESM.xlsx]

## Sheet: Figure 1
Figure 1c: The percent bud break rate of hybrid Aspen (T89) plants in constant vs. variable cold.
		No. of days	Cold	Variable Cold
		1	0	0
		2	0	0
		3	0	0
		4	0	0
		5	0	0
		6	0	0
		7	0	0
		8	0	0
		9	0	0
		10	0	0
		11	0	0
		12	0	0
		13	0	0
		14	0	0
		15	0	0
		16	0	0
		17	20	0
		18	30	0
		19	30	0
		20	30	0
		21	50	0
		22	60	0
		23	60	0
		24	60	0
		25	60	0
		26	70	0
		27	70	0
		28	70	0
		29	80	0
		30	80	0
		31	80	0
		32	80	0
		33	80	0
		34	80	0
		35	80	0
		36	90	0
		37	90	0
		38	90	0
		39	100	0
		40	100	0
		41	100	0
		42	100	0
		43	100	0
		44	100	0
		45	100	0
		46	100	0
		47	100	0
		48	100	0
		49	100	0
		50	100	0
		51	100	0
		52	100	0
		53	100	0
		54	100	0
		55	100	0
		56	100	0
		57	100	0
		58	100	0
		59	100	0
		60	100	0

## Sheet: Figure 2
Figure 2a: callose quantification per cell												Figure 2d: The percent bud break of WT and abi1-1 plants subjected to constant cold versus variable cold.
	11WSD	Cold	Variable Cold									No. of days	WT_Cold	abi1-1_Cold	WT_Variable Cold	abi1-1_Variable Cold
	51823.5	7147.97	690548									1	0	0	0	0
	133865	108274	676339		ANOVA summary							2	0	0	0	0
	225330	144683	653681		F	540						3	0	0	0	0
	191463	30822.9	641796		P value	<0.0001						4	0	0	0	0
	101466	70051.6	628361		P value summary	****						5	0	0	0	0
	77321.1	51767.8	627947		Significant diff. among means (P < 0.05)?	Yes						6	0	0	0	0
	27283.1	197655	601755		R squared	0.2052						7	0	0	0	0
	78527.6	102527	591342									8	0	0	0	0
	81827.1	15873.6	589846		Tukey's multiple comparisons test	Mean Diff.	95.00% CI of diff.	Below threshold?	Summary	Adjusted P Value		9	0	0	0	0
	439170	189793	589158		11WSD vs. Cold	126781	116736 to 136826	Yes	****	<0.0001		10	0	0	0	0
	380517	62580.5	585117		11WSD vs. Variable Cold	6920	-3163 to 17003	No	ns	0.2419		11	0	0	0	0
	410352	152192	575360		Cold vs. Variable Cold	-119861	-130140 to -109583	Yes	****	<0.0001		12	0	10	0	0
	386051	69687.6	572627									13	0	10	0	0
	131144	17757.8	568526									14	0	10	0	0
	202231	232042	563179									15	0	20	0	0
	60812.3	18733.9	562997									16	0	20	0	0
	167800	50743.2	546120									17	20	40	0	0
	97618.4	217779	544061									18	30	60	0	0
	323517	130527	540537									19	30	90	0	0
	406341	72713.6	536544									20	30	90	0	6.66667
	223061	52222	535566									21	50	90	0	6.66667
	419269	53078.6	534620									22	60	100	0	13.3333
	18625.3	176362	527308									23	60	100	0	13.3333
	284852	186552	525072									24	60	100	0	13.3333
	267708	81019.5	524609									25	60	100	0	20
	25246.9	75595.9	522434									26	70	100	0	26.6667
	174834	184562	521139									27	70	100	0	26.6667
	65529.7	203644	518645									28	70	100	0	26.6667
	29888.1	114514	514284									29	80	100	0	26.6667
	137905	5386.16	513450									30	80	100	0	33.3333
	302619	106028	509678									31	80	100	0	53.3333
	371611	267474	509589									32	80	100	0	53.3333
	458111	177940	503357									33	80	100	0	53.3333
	288841	5386.16	498587									34	80	100	0	60
	110535	239080	498380									35	80	100	0	73.3333
	299523	185386	497850									36	90	100	0	73.3333
	318841	100848	493583									37	90	100	0	73.3333
	163348	48071.2	493355									38	90	100	0	73.3333
	137290	252243	491999									39	100	100	0	73.3333
	248716	119169	491967									40	100	100	0	73.3333
	169289	14469	491623									41	100	100	0	73.3333
	265462	154705	488154									42	100	100	0	73.3333
	362523	93327.2	487671									43	100	100	0	73.3333
	244522	162098	486998									44	100	100	0	73.3333
	373612	73604.1	485082									45	100	100	0	73.3333
	431158	130998	483302									46	100	100	0	73.3333
	217564	163307	482223									47	100	100	0	73.3333
	119047	79265.7	475769									48	100	100	0	73.3333
	57059.3	96468.4	472730									49	100	100	0	73.3333
	236706	49496.3	472363									50	100	100	0	73.3333
	152023	22878.8	472320									51	100	100	0	73.3333
	205462	136761	470103									52	100	100	0	73.3333
	291208	119891	468736									53	100	100	0	73.3333
	249957	84042.2	466836									54	100	100	0	73.3333
	339244	189648	465195									55	100	100	0	73.3333
	434533	81059.6	464173									56	100	100	0	73.3333
	347110	118402	463208									57	100	100	0	73.3333
	217426	14027.9	462233									58	100	100	0	73.3333
	359300	143431	461461									59	100	100	0	73.3333
	144461	127730	460551									60	100	100	0	73.3333
	257370	114476	457533
	275699	153583	455709
	320107	22881.3	455704
	383105	93419.4	455499
	471369	49786.9	455025
	331324	216034	454388
	172594	203438	453355
	272978	112972	452973
	313717	73758.6	451144
	356079	155975	451129
	325548	153433	450291
	139063	142106	448810
	319019	125649	448055
	117077	78705.5	445894
	142002	93077.6	445855
	328985	223774	445366
	47565.9	67419.2	443296
	281197	269445	443255
	315819	114046	443024
	182067	54812.5	443013
	59073.1	225456	441653
	143630	85571.3	440976
	292802	80497.6	440950
	203711	177333	440008
	361659	224601	439720
	152028	111880	439603
	287372	23533.4	439321
	63512.1	179605	438239
	102420	119702	436167
	121561	183793	435728
	303248	104977	435391
	113577	92807	432913
	353334	155547	432791
	214397	78209.6	432545
	350708	193641	431533
	263711	177685	430473
	321913	73360.3	428056
	88647.2	136278	427877
	75728.2	76582.7	425303
	246036	48270.6	422516
	43332.7	70923	422363
	219096	15735.3	421068
	175887	144022	420911
	177907	116541	420880
	157024	134045	419967
	267633	186262	418893
	292070	88282.1	418859
	311113	59902.1	418117
	138374	156462	417134
	142106	154913	416607
	200125	174405	416488
	250762	17107.2	414905
	299544	88533.8	413935
	25465.2	213276	413806
	324394	110006	413643
	181294	174888	411210
	243718	52820.8	410330
	58113.6	32519.2	409838
	98987.4	173576	409710
	175756	5485.62	409592
	338212	107559	409324
	229624	47831.4	408453
	92669.7	130656	407840
	252538	72177.4	407659
	343438	143746	407620
	138585	80362.2	407195
	128959	157949	404384
	57231.9	60948.5	402652
	293516	74156.6	402095
	40221.7	112771	401994
	96109.3	114942	400843
	178905	97903.1	400350
	172011	74501.1	400333
	93242.3	138807	399828
	147195	105446	398412
	192229	108689	395140
	186243	112189	394021
	170887	106671	393977
	282567	121874	393383
	335271	179696	393240
	54404.6	88111.6	391999
	191844	120397	391324
	297327	158660	391319
	88775.7	75326.9	391051
	162853	42878.6	390535
	206722	114343	390181
	58120.7	169186	390036
	182701	112829	389026
	263828	68161.4	389010
	83885.9	121341	388729
	215035	84712.1	388136
	106492	25784.1	388025
	108095	142852	387693
	171441	73538.6	387300
	87289.6	98821.5	387124
	114739	151158	387051
	74179.1	152974	386960
	184557	147929	385826
	89700.9	101186	385627
	230675	151798	385601
	324918	27600.1	384758
	71563.9	114084	384345
	188301	127433	384043
	150690	289177	383374
	67489.5	69542.8	383016
	202762	106280	382652
	114960	146389	382577
	185441	52512.2	382294
	154597	169619	382167
	140514	75597.3	381868
	47314	63085	381633
	169427	150917	380910
	222021	56666.7	380856
	121570	109942	379384
	89664.8	122429	379148
	117831	91742.8	378967
	34698.1	84595.6	378572
	156642	34189.4	377675
	85808.6	118393	377659
	209948	29515.6	376726
	106297	74076.4	376373
	234322	220786	375906
	70921.7	230918	375453
	165525	71470.8	375304
	34698.1	110812	375065
	89847.8	25989.3	374898
	58274.1	128533	374512
	42431.6	65749	374021
	201733	30999.3	373656
	267505	230151	373552
	218679	103292	373087
	215839	6563.38	372757
	234662	70150.2	371782
	117052	72935.6	371683
	72179.8	34522.9	371323
	119313	84236.5	370903
	230086	59714	370820
	239598	108842	370197
	30108.6	49481.9	370026
	243499	162470	369905
	152852	50823.3	369378
	158738	67938.1	369094
	114592	146239	368958
	183463	57078.7	368467
	169244	91187	368214
	142739	42401	367432
	134098	10488.3	366838
	252354	64238.6	366435
	160039	104289	366050
	131787	27941.9	365795
	240294	44908.4	365559
	82209.5	38868.1	364715
	225841	23666.8	364601
	247411	5959.46	364162
	22181.4	48048.8	362727
	215217	54195.1	360312
	162513	42465.7	360273
	161091	24521.4	360267
	291298	4340.49	359865
	127678	61256.7	359837
	213587	12621.3	359504
	159564	16016.1	359154
	172499	33469.6	358899
	15392.2	14848.4	358827
	133022	23524.4	358629
	298281	150496	358280
	71665.6	181720	357567
	60255.2	19080.5	357426
	115147	137507	357360
	100643	184865	357357
	172120	60106.7	357160
	14138	136014	357148
	86989.2	123756	356584
	133841	121987	356333
	120600	217944	356211
	61813.3	43141.8	355525
	122641	172301	355284
	29950.7	109239	354715
	64456.7	254731	353882
	91114.2	121374	352955
	31353.2	306416	352694
	24302.7	280518	352483
	52604.4	99780.6	352112
	250161	77565.3	351720
	313325	224347	350877
	130641	77596.5	349685
	395691	179750	349177
	67333.1	169538	348560
	7743.57	128692	348489
	33690.1	117718	348359
	165029	107694	348306
	492217	93577.4	348207
	227002	117518	348071
	64704	207144	347486
	552435	104653	346752
	58061.5	7918.24	346180
	659313	165303	346119
	616876	163774	345699
	113583	20360.5	345092
	389655	181069	344713
	115543	132383	344449
	20417.6	164344	344300
	380171	270606	344272
	8706	209604	344212
	329951	112669	344203
	568994	155582	344065
	368129	114993	343591
	146585	317681	343473
	323247	191590	343326
	337505	127680	343028
	161958	197701	342676
	116001	104580	341647
	439713	27811.2	340915
	209099	72948.2	340239
	123525	102336	340139
	551418	159971	339955
	251457	322537	339749
	203644	176620	339133
	407676	181224	338081
	222777	99446.5	337058
	293625	149161	336902
	93356.3	52066.6	336577
	370586	128639	335933
	504985	163399	335741
	81565.6	192910	335121
	322461	199655	335042
	276645	104198	334249
	324680	284298	333551
	248912	89948.8	333544
	309815	115831	332628
	150919	108866	331321
	263292	245886	331064
	215312	143479	330759
	517526	204227	329272
	158791	238267	329245
	119221	158473	329023
	166866	50880.2	328177
	267953	155527	328085
	321967	124548	328022
	118826	210117	327946
	419784	61806.9	327709
	320863	113279	327137
	397388	136720	326896
	97188	148523	326840
	579539	15952	326495
	266291	203022	326086
	213795	110449	325928
	91770	98954.6	325248
	442944	130544	324437
	371192	220268	323667
	302197	136752	323557
	176165	143729	323249
	385100	109166	323058
	209420	215123	322498
	65460.4	163333	321862
	102811	166455	321566
	496703	27918.9	320963
	268240	135026	320701
	253733	125575	320659
	153829	58971.3	320329
	99654.2	33497	320203
	202938	135074	320136
	209507	25123.9	319546
	339663	140558	318499
	292614	45613	318261
	345466	127357	318034
	156613	108120	317933
	375349	136513	317459
	333957	224559	317443
	352442	41497	317417
	560676	89879.5	317323
	546190	141401	317307
	294863	62976.9	316634
	455090	89610	316294
	427311	123439	315967
	308344	104359	315507
	186065	24317.6	315166
	109506	274051	314994
	218396	179481	314937
	61107.8	107859	314920
	139889	29137.8	314819
	298589	131659	314501
	382009	28047.1	313254
	500402	260950	311984
	333591	87881.4	311790
	543028	143982	311172
	409319	46346.7	311008
	454336	117823	310999
	147143	208552	310559
	396305	83683.7	310147
	233958	127543	309410
	176910	71587.6	309319
	127961	137187	309270
	417600	186241	308949
	456317	106436	308932
	274262	76321.1	308302
	312653	17060.1	307904
	171618	83139.2	307566
	52919	116023	307403
	229806	81634.3	306719
	172771	80094.8	306152
	84116.2	121225	305857
	170483	42098.9	305289
	176348	116905	305028
	438144	100367	304814
	158243	17202.4	304533
	201611	51635.1	304398
	390582	67160.9	304338
	145791	213908	302910
	356533	90810.1	302846
	370668	109940	302749
	164498	78527.3	301858
	120286	72699.5	301413
	128807	160390	301133
	159256	163933	301010
	298551	117665	300297
	243447	47324.9	299535
	407474	17545.8	299222
	23296.7	173270	298492
	80902.6	94020.2	297922
	424181	97776.5	297470
	251580	28441.1	297463
	80548	41230.9	297000
	312772	165141	296815
	25536.8	64853.2	296280
	104508	82327.2	296141
	254717	101227	296131
	171251	66005.3	295271
	347708	56762	294747
	293546	72672.2	294663
	57630.3	117183	294584
	76150.2	22493.2	294082
	239760	198674	293290
	157090	88987.8	292907
	171573	120018	292439
	212355	48225.2	292373
	161329	35103.4	291438
	156322	95049.6	291356
	403826	95465.7	290527
	102540	41438.2	290465
	169605	46761.8	290408
	215303	63021.6	289251
	425393	87626.5	289140
	119023	83185.4	288757
	258862	73266.4	288708
	192033	84964.4	287717
	160949	144168	287500
	301275	79849.8	287345
	57891	100665	285456
	162077	51879.8	285315
	182628	72071.8	284953
	233149	6911.16	284673
	107400	53158.3	284553
	111293	127053	283847
	240301	73623.6	283802
	278851	16998.2	283321
	410135	160912	283075
	221184	109992	282938
	320793	61479.6	282919
	341780	44952.8	282911
	102967	111057	282793
	8150.54	12266.7	282627
	78436	65164.4	282494
	312401	97437.4	281587
	73224.8	139307	281565
	99924.5	35372	281220
	33575.1	84426	281174
	190370	59770.5	281084
	87497.8	97757.8	280639
	154815	111187	280210
	138872	50859	279458
	309939	15201.9	279011
	221827	119830	278697
	245308	89637.3	278605
	224507	17699.8	278118
	254211	48948.1	277444
	143001	52544.7	276353
	155245	71729.9	276342
	157276	10460.8	276213
	259553	56122.7	275222
	24454.3	69188.6	274950
	323780	55948.5	273688
	64680.6	126632	273443
	154910	47630.4	273350
	150339	138204	272438
	150785	61893.4	271679
	161118	5018.03	271598
	308951	23851.5	271522
	130479	34412.2	270979
	187591	51695.2	270742
	342148	43012.9	270281
	197848	35121.4	270232
	322121	37845	269947
	52380.9	21995.6	269691
	40785.8	8251.62	269598
	77427.4	7360.89	269104
	73850.9	42331.6	269040
	211667	136144	268382
	344586	153001	268376
	247780	144705	267699
	166590	169605	267590
	26000.8	55956.3	267380
	91068.3	125762	267281
	164863	147658	266843
	106049	87949.5	266756
	230184	166971	266729
	172153	40116.5	266721
	335715	30867.1	266384
	113373	274766	266018
	206357	135150	265954
	245578	197218	265628
	152013	89372.1	265398
	123672	291841	265385
	139102	251207	265268
	295875	159778	264607
	245544	73829.2	264568
	167976	162881	264183
	181970	92914.8	263594
	80050.2	133418	263265
	16919.8	62634.7	263041
	22865.1	133264	262322
	258060	137382	262173
	301869	113558	262113
	150166	74175.4	260980
	100577	20280.7	260080
	261989	220564	259717
	60245.8	65105.8	259620
	19007	92484.1	259523
	121754	113349	259461
	30522	77929.5	259004
	61049.9	185622	258632
	20634.9	194104	257736
	5874	136294	257530
	22378.3	124042	257529
	118470	195052	257432
	6314.32	141817	257347
	193857	67269.4	257276
	215800	99282.9	257168
	163255	119914	256707
	122949	196565	256696
	165199	133664	256503
	10552.1	63713.2	256334
	97518.8	203122	255286
	19192.4	95013.1	255153
	185950	107337	254994
	95686.3	76391.3	254416
	68382.1	94228.4	254366
	455124	167838	254275
	77568.8	220939	253618
	210316	131346	253405
	420636	99643.1	252968
	234147	103411	252797
	104556	155063	252476
	211233	50148.5	252460
	101303	133117	252422
	245965	111310	252243
	303745	204083	252020
	225169	180965	251860
	109461	50830.1	251600
	137901	98571.1	251248
	207444	149257	251193
	602816	89880.9	251026
	386601	96814.1	250852
	236276	199372	250746
	474078	103127	250268
	178138	3734.86	250250
	272398	66240.3	250231
	227779	197793	249828
	151925	222223	249763
	217708	48829.3	249650
	345076	55644.5	249108
	302467	158252	248693
	367089	100242	248683
	71772	126152	248454
	306283	23677.1	248240
	306518	221344	247446
	296254	54862.3	247365
	147432	110269	245967
	399126	71445.4	245853
	67112.4	122719	245796
	320123	44541.9	245435
	354280	214115	245123
	594694	116078	244967
	159083	70986.5	244849
	371271	135861	244619
	28938.7	197814	244454
	157254	93045.4	244417
	132563	111806	244284
	338279	91545.6	244131
	98090.5	210554	243871
	647499	168816	243651
	499957	119088	242926
	263134	19802.4	242826
	446024	53763.5	242147
	245101	89475.1	242097
	268964	130091	241734
	309951	55495.2	241639
	449179	46743.5	240914
	330654	130334	240796
	285540	21945.7	240633
	346316	107500	240619
	367172	57366.9	240160
	491625	115036	240125
	370455	7660.62	240079
	127683	102966	240053
	358184	118630	239957
	269692	221680	239482
	145295	47489.1	238665
	454203	49169.2	238631
	273696	48776	238523
	335419	137064	238382
	382817	64585	238209
	442211	45855	238055
	302979	120029	237959
	100094	68366.7	237806
	23058.9	47602.4	237368
	586733	250642	237314
	406307	145479	236353
	328697	95096.1	236273
	43052	41060	236181
	694476	95425.8	236104
	412428	23496.9	235887
	157407	252724	235495
	552952	83380.6	235494
	248150	98374.9	235031
	392394	43619.4	234860
	351016	100850	234378
	207948	158216	234297
	108320	71466.4	234041
	119719	114603	233910
	197681	98172.1	233819
	517182	20067	233785
	314346	108421	233706
	367878	176990	233621
	301156	64807.4	233451
	447447	113559	233286
	230977	55022.4	233111
	337805	74347.2	232713
	517907	29681.5	232603
	361219	70043.4	232409
	201005	118339	232403
	390180	23780.3	232226
	343472	121021	231877
	474227	80883	231664
	280326	30837.5	231565
	99285.7	34245.8	230921
	292900	33950.1	230647
	210783	229970	230548
	273347	77146.2	230518
	147205	82943.4	230010
	207096	43432.2	229866
	365415	52033.1	229815
	301340	83107.6	229596
	413191	163484	229365
	694722	66730.9	229163
	332524	40903.3	229154
	467904	98739.2	228768
	222293	64387.6	227869
	246310	83518.5	227662
	189642	30400	227534
	337696	44453.8	227293
	238173	98474.6	227069
	365595	48105.4	227045
	177630	43307.8	226748
	333137	77728.5	226642
	132938	33407.2	226448
	91989.9	42129.4	226174
	126780	75145.9	226150
	263647	107688	225696
	149413	8714.97	225674
	282849	111787	225455
	344374	59382.5	225262
	236964	78030.1	225013
	174866	40328.5	224499
	363455	31463.5	224483
	456831	72709.6	224266
	439459	107833	223721
	322045	42016.8	223580
	296369	42898.4	223522
	343646	52447.3	223452
	308988	98649.7	222565
	587432	56285.3	222186
	254482	71538.3	222182
	152930	81525.1	221965
	414968	79205.5	221574
	255418	73897.1	221427
	298890	69984.5	221302
	240103	56289.1	221088
	428687	61082.7	220833
	221367	47911.5	220737
	319103	86911.8	220614
	113788	49139.7	220602
	157679	17655.2	220410
	165542	105337	220279
	81113.5	46391.1	220183
	110466	67786.5	219919
	133886	11971.4	219914
	318142	62211.9	219852
	528345	43111	219809
	340559	95292.2	219721
	224009	5937.84	219666
	255289	146572	218491
	322687	15122.7	218423
	138749	57424	217286
	80688.5	34536.9	217141
	199651	55767.7	216753
	445371	54497.2	216558
	147527	48332.2	216184
	308690	15314.6	216078
	83821.5	63665.4	215910
	187799	64538.8	215865
	352286	16442.9	215796
	417496	42074.9	215536
	99545	39567.6	215227
	110223	33629.9	215218
	267195	8444.97	214659
	154076	65678.9	214576
	180887	36536.8	214498
	154071	47138.9	214169
	110314	121194	213548
	196675	7354.19	212315
	530498	77331.2	212166
	103128	5370.24	212097
	246355	37736.9	212010
	600462	81149.5	211776
	157918	111030	211659
	277215	103239	211517
	117465	71571.3	210214
	337991	51403.6	210067
	178135	20612.5	210057
	269282	128064	209631
	220270	15673	207439
	228049	32895.2	207373
	453610	68958.6	207150
	296705	124690	206849
	105359	250832	206136
	266013	173530	205532
	363314	75848.7	205411
	45484.1	194126	205309
	341736	19650.9	205007
	532459	147624	204835
	33450.6	5806.59	204791
	478545	91870.1	203839
	95892.7	179801	203383
	286580	197738	203064
	117156	141586	203039
	267815	189177	203030
	248331	43725	202920
	140602	69809.4	202801
	168240	166586	202419
	348892	87286.8	202019
	64110.4	83492.1	201838
	121837	17688.9	201767
	268392	80934	201518
	235552	140560	201362
	179956	172863	201113
	117679	133658	200751
	341917	163100	200527
	146183	135972	200415
	259807	99617.7	199991
	415193	78590.5	199661
	307495	261888	198964
	336506	187930	198816
	309468	225145	198571
	285516	165036	198245
	179658	232760	197999
	425199	26733.5	197824
	104584	175855	197674
	242941	189026	197276
	134401	81216.7	197272
	95284.2	69893.4	197022
	132028	153355	196633
	219602	98449.7	196458
	17326.8	127430	196418
	101794	84101.6	196237
	73177.9	324079	196034
	120523	164282	195888
	71555.9	6326.59	195615
	36792	221349	195604
	186052	77943.6	195562
	182614	40114.3	195461
	121980	270477	195268
	37042.9	161962	194919
	160607	105339	194885
	73815.1	269295	194553
	187508	159680	194225
	161465	86533.9	193781
	11583.3	122247	193632
	57451.8	157960	192904
	315432	135019	192714
	202152	311151	192258
	131768	204005	192222
	519592	137355	191659
	504396	173105	191659
	336464	132749	191639
	145754	49448.4	191591
	167304	182621	191564
	187695	129750	191191
	260596	114877	191189
	525919	134310	190928
	373549	40807.3	190713
	51866.8	41310.7	190061
	324814	258016	190031
	260302	235046	190028
	346851	229466	189990
	344790	124368	189562
	325268	96620	189282
	77908.6	206623	188966
	229211	289367	188200
	459331	308963	188111
	161745	288051	188070
	209506	102653	188022
	76546.8	142228	187998
	659877	176498	187971
	347900	269379	187927
	7067.59	177503	187227
	204549	98661.4	187030
	396085	251573	186576
	445486	5510.49	186481
	119651	71997.2	186405
	234446	209360	186222
	427815	143919	186188
	282574	121705	185589
	461308	61783.4	185193
	397855	16968.5	184907
	188270	89421.2	184750
	23037.6	148788	184464
	341824	56619.7	184384
	231287	144408	184317
	246293	251326	184005
	405927	226897	183699
	297414	91470.6	183469
	300709	97200.8	183390
	150615	212213	183118
	405475	180230	183022
	195931	243501	182664
	397535	203872	182506
	200525	64949	182340
	220549	274879	181869
	427702	98868.4	181864
	327148	13033.8	181570
	403665	84086.9	181129
	65119.6	226829	180558
	399043	87117.4	180393
	105210	98038.6	180248
	619379	282394	180161
	212677	28519.3	179943
	11650.4	101238	179178
	195650	294616	179112
	490823	79540.8	178267
	289770	92943	177578
	466293	279565	177211
	229338	52524.2	176921
	38316.2	188514	176896
	267790	243908	176810
	569378	125397	176663
	275693	385180	176232
	282286	211714	176139
	564583	37609.5	176013
	150526	64259.3	175742
	538865	140836	175640
	270988	236212	175388
	278820	63701.2	175333
	287829	314311	175060
	392073	113952	174783
	456175	197188	174503
	388378	119015	174186
	246279	253980	173497
	69953.4	202174	173262
	240333	145858	173120
	81913.9	196244	173115
	146834	116197	172543
	8805.11	239789	172378
	186782	86005.2	172211
	363589	305254	171807
	383050	256258	171265
	290569	167259	171219
	386383	259703	171163
	145647	174317	171163
	447173	78680.9	170528
	395011	146984	170446
	525500	147961	170381
	171937	131737	169879
	117495	256029	169847
	236243	138724	169732
	232632	67821.9	169534
	230723	146055	169441
	663551	107471	169179
	271744	262272	169037
	140790	111459	168882
	81269.4	102358	168765
	319628	130258	168761
	202078	249516	168323
	57216.2	81849.9	168121
	416560	22600.8	167778
	239328	221539	167735
	146867	283944	167700
	179904	215229	167448
	164797	112496	167381
	148887	101687	167263
	216850	111905	167104
	259656	243847	166918
	270864	230760	166657
	176300	198464	166377
	262735	219127	165037
	107120	96747	164985
	141134	149038	164626
	333098	160607	164488
	289374	118571	164186
	209759	47498.8	164041
	226983	76377.2	163805
	225271	299005	163783
	334281	243559	162826
	154388	69229	162307
	28269.4	294235	161913
	210098	114243	161911
	272367	218788	161656
	346397	203401	161635
	90284.9	143548	161553
	365505	179568	161210
	201339	152525	160354
	76425.6	218327	160227
	171247	52063.2	160174
	153757	111399	160057
	362588	87998.7	159994
	254615	216019	159794
	253399	218164	159378
	76790.6	63032.1	159267
	147133	196478	158888
	422916	177691	158729
	271304	213569	158128
	215356	78855.8	158071
	34530.6	61624.5	157942
	378899	171680	157152
	77304.9	175016	157138
	244597	83118.4	156906
	485805	135842	155887
	256191	190097	155708
	241892	62868.6	155344
	120982	58093.8	155125
	404197	20648.9	154723
	126254	4441.95	154707
	149317	60112	154691
	239931	125636	154543
	364362	78709.5	154318
	165019	6137.08	154000
	144579	14599.5	153525
	272686	120228	153342
	397100	39300.6	153103
	318088	104322	152679
	48939.3	14030.4	152578
	252245	89729.7	152574
	202256	18103.4	152197
	518561	37442.6	152175
	316282	203493	152078
	104040	124028	151542
	133982	116701	151534
	211725	172897	151092
	269580	159706	150996
	353443	70570.7	150900
	149707	70401.1	150776
	89325.1	41646.7	150575
	51420.8	232344	150095
	290357	100385	150075
	206974	78977.1	149940
	329263	188763	149840
	67625.2	166717	149786
	340973	241610	149781
	208161	95803.6	149362
	223010	277439	149344
	335420	91137.9	149244
	403220	102538	149208
	371744	113442	147378
	277843	65487.1	147350
	349490	174394	147321
	306382	191868	147021
	308926	71167.7	146284
	105536	100090	146102
	308812	226083	145849
	251891	94819.6	145646
	189479	191842	145364
	324406	131799	145317
	413086	132750	145200
	162186	85347.1	144833
	294052	171200	144805
	326005	157555	144744
	338746	308994	144177
	489991	38244.3	144137
	477015	345038	144101
	249653	301209	144053
	100307	63079.1	144023
	103973	316997	143826
	120439	92820.3	143803
	201986	65766.1	143781
	195518	170671	143599
	274874	174467	143004
	217286	93638.2	142336
	193574	63378.2	141832
	161423	122085	141818
	390567	137497	141628
	203198	125204	141597
	252049	110121	141514
	206907	135002	141462
	550628	229360	141431
	180782	257024	141076
	361945	54792.9	140317
	288595	79276.5	140000
	236607	286743	139679
	365946	95706.7	139629
	137121	227350	139588
	321730	280858	139563
	528802	235536	139472
	74175.1	132925	139256
	165618	29910	139104
	53819.2	96217.3	139092
	218136	87961.9	138863
	421854	121309	138664
	360875	254861	138487
	127870	129813	138101
	74175.1	32345.6	138012
	401466	269155	137912
	81797.3	140428	137716
	265675	296650	137317
	211156	313035	136579
	39393.3	140631	135975
	192090	225614	135837
	162359	59198.5	134921
	106506	174688	134889
	208208	222419	134860
	52193	75289.8	134311
	147700	209991	133848
	151281	358117	133402
	174231	142072	132876
	130129	168787	132673
	128340	118449	132573
	91270	200113	132367
	182528	205066	131756
	63664.3	130742	131745
	414661	54319.5	131538
	202078	365607	131484
	113392	202201	130936
	332748	195822	130598
	446493	283560	130225
	241956	66261.1	129998
	148573	184439	129978
	57518	200448	129349
	109762	241049	128760
	372725	243955	128716
	450738	142872	128238
	362125	177624	127948
	230115	238246	127371
	211004	183630	126688
	234661	112645	126431
	358527	168865	125603
	302614	231570	125314
	152843	225482	125307
	176668	157700	125260
	348158	90944.2	125221
	368537	112248	124622
	260682	35712.9	124167
	349710	186726	124091
	221245	245403	123752
	159628	203269	123627
	227164	118519	123581
	388417	126532	123303
	36262.4	76465.5	123272
	356893	191223	122856
	436941	276103	122533
	471760	127863	121169
	165527	102872	119886
	233340	154895	119447
	256175	145908	119299
	129549	163595	118915
	283807	52192.4	118802
	181284	77826.4	118765
	263066	109655	118699
	594720	122973	118632
	111450	77904.2	118547
	407759	87222	118326
	219848	40494.6	117759
	370276	222946	117757
	258538	206758	117715
	371570	35585.2	117616
	330087	168594	117067
	539939	108236	117067
	464811	180358	116861
	204100	78058.2	116607
	184478	126203	116552
	228468	70407.3	115937
	150340	116574	115932
	157031	100135	115344
	437851	201739	115211
	420370	45057.6	115165
	263688	64662.7	115149
	511059	246122	114919
	213798	171045	114760
	57298	64753.2	114598
	152018	9799.22	113886
	693513	86414.9	113646
	300383	254287	113476
	254726	34316.5	112949
	263433	9036.84	112732
	296220	6434.95	112332
	525808	154737	111822
	304651	76120.4	111800
	131620	208107	111714
	212050	74433.2	111055
	481783	57803.5	111034
	156963	86041.1	110833
	279474	127492	110733
	215161	295680	110652
	362902	136985	110577
	605152	65965.7	110256
	255328	11417.9	109963
	229553	218243	109948
	354080	100824	109621
	224843	13124.5	109423
	203699	274629	109332
	274029	101841	108747
	433269	49354.4	108743
	334067	231279	108296
	294340	168709	108293
	157677	63296.1	107867
	349159	172068	107658
	265085	66407.6	107533
	341354	150848	107369
	126946	91487.9	107318
	357706	196457	107084
	102758	33239.9	106691
	377288	156045	106062
	395456	73577.9	105240
	346523	43200.2	105213
	148874	182912	105193
	19771.6	75182.1	105089
	293804	12190.1	104724
	299559	78877.8	104673
	116276	119181	104650
	151197	123875	104577
	73977.4	200999	104471
	176506	65251.4	104415
	291348	138569	103991
	50641.5	181372	103465
	342811	143031	103449
	124391	63923.8	103043
	312757	131322	102961
	552591	40787.1	102858
	103939	110590	102850
	363296	6525.35	102620
	266839	90183.6	102445
	230180	48890.1	102394
	386721	63989.4	102382
	212406	98168.2	102116
	240135	123679	101276
	173268	52872.4	100364
	253505	61833.6	100359
	209252	67131.4	100025
	189815	92473.6	100022
	284444	200892	99648.9
	239143	108071	99461.6
	217842	143499	99255.6
	141821	66222.8	99234.1
	126297	30036.7	99205.4
	304367	17044.2	99202.3
	246882	43566.6	99028.9
	220971	22705.3	98670.8
	376689	83843.6	98504.8
	120807	83415	98363.2
	383351	126860	98277.7
	414308	30357.1	98008.8
	229630	25046.4	97533.2
	349871	102051	97036.4
	294912	55107.9	96744.9
	48957.3	51378.7	96371.5
	402973	11931.4	95817.8
	54130.1	8894.57	95151.1
	57358.1	47879.1	94903.5
	143989	20662.1	94392.7
	265361	3310.78	94040.6
	488204	25611	93414.1
	228020	39319.4	93365
	78778	44840.3	93242.5
	17320.4	23134.4	93112.9
	216219	27872.7	93100.9
	470730	4769.59	92765.6
	187363	25760.2	92664.2
	512123	34359.8	92473.6
	335101	12026.9	91935.4
	163145	56382.9	91719.7
	400141	32670.7	91222
	341445	22863.6	91036.5
	459027	26447	90582.1
	273734	68619	90523.6
	268501	43870	90128.5
	52002.3	7257.27	89658.3
	236075	71842.4	89607.2
	110998	21274.9	89496.9
	198637	17721.6	88784.2
	194766	49079.3	87305.6
	338153	131052	87293.4
	447339	48145.2	87034
	513602	6924.95	86664.1
	231185	8476.16	86301.3
	188535	129791	86255.5
	238211	48451.8	85325.7
	316201	61510.5	85252.5
	324882	121185	85049.2
	263114	46413.4	84502.7
	195740	136321	84147
	479489	26638.6	83621.7
	199643	43109.2	83001.9
	141672	30564.3	82718.8
	406707	17745.2	82449.1
	156936	27668.6	82031.8
	321211	31040.4	80833.1
	129517	64260.4	80779.7
	216169	123154	80108.8
	122738	87539.2	79752.5
	281942	8363.24	79651.1
	87007.3	90870.5	79474.4
	304734	53899.6	79031.4
	126114	13201.2	79005.9
	209530	79032.8	79005.9
	327178	20440.4	78741.8
	194720	30759.3	78441.6
	223845	97420.4	78400.9
	389714	26149.5	77878.5
	88382.8	31680.1	77655.6
	332437	57355.4	77382.4
	200400	69354.5	76724.1
	270181	157883	76050.5
	278668	99378.6	75897.9
	192444	58121.1	75774
	87902.3	50865.9	75602.8
	64721.2	10896.1	75363.7
	184473	42101.2	74351.1
	565920	152469	74303.4
	14950.5	48643.6	73906.1
	273178	6952.32	73214
	173250	48208.8	72963.8
	256433	39033.8	72850.2
	92425.9	72017.6	72631.9
	169290	84739.4	72475.7
	211919	124988	72458.1
	352433	72712.2	71276.5
	91144.4	155345	70860.5
	63664.6	10144.3	70301.7
	127051	19410.6	70069.9
	388515	144676	69984.3
	138556	89200.4	69608.5
	91444.2	84585.1	69307.8
	352324	50004.3	69205.5
	111791	119260	69140.8
	305818	14342.4	68921.9
	276652	30283.9	68296.2
	103777	21622.8	68138.5
	247162	78791.4	68011.5
	288625	19439.8	67571.2
	249339	15819.5	67297.9
	445962	10896.1	66841.6
	267882	10910.7	66833.7
	120772	86691.4	66579.5
	315192	70171.6	65940.8
	355031	54517.6	65547.5
	180910	13303	65508.4
	365143	8264.86	65437.6
	209738	41583.7	65054
	150590	8685.62	64812.6
	79783.2	34389	63763.1
	67861.2	106378	63526.1
	377501	7681.86	63206.1
	12849.3	84967.3	62550.1
	189803	31039.9	61791.6
	138096	138827	61532.7
	32950.2	69980.4	61405.4
	142532	36078.6	60475.3
	245133	138678	59849.5
	244119	100523	58043.9
	153157	41313.6	57825.5
	250015	46531	57591.2
	233180	55733.5	57573.6
	232241	147236	57414.9
	191424	147430	56761.5
	160465	38532.6	56328.4
	147247	46614.7	56001.4
	104533	25327.2	55532.5
	227789	126195	55501.8
	210349	25707.9	54711.6
	256039	50244.8	54298.8
	146571	26962.5	53842.9
	259454	33839.6	53218.6
	148675	70342.2	53155.8
	331433	46039.8	53048.5
	408036	31851	52505.8
	25929.5	41507.6	52176.1
	73380.2	102252	51553.4
	552555	6110.32	51521.8
	279833	125018	51358.9
	186285	38303.7	50271.6
	80347.3	51630.5	50069.7
	196089	126521	48840.1
	264431	50288.2	48687.9
	609601	66090.1	48251.5
	396031	55035.7	47411.9
	170665	248903	47063.7
	202352	65662.8	47063.2
	366898	52617.5	46589.4
	433958	73176.5	46532.9
	115613	125850	44499.7
	126114	44658	44094.9
	282191	123921	43476.3
	199173	64758.6	43175.5
	196475	164364	42486
	176149	95002.1	42462.6
	291863	37693.2	42453.7
	308639	66415.5	41964.9
	184581	42399	41457.1
	308756	34799.9	41072
	383347	52175.2	40850.4
	112677	23809.7	40527.6
	137301	162248	40434.2
	303426	79974.4	39837.4
	199615	26660.1	38256
	414057	71410.2	38025.5
	363885	27287.6	37725.2
	95938.8	51022	37221.3
	185330	54245.7	37180.6
	193157	82108.6	36694.8
	354877	38525.1	36637.2
	68211.6	48115	36577.4
	445531	59862.6	36211.1
	128336	46840.6	35893
	135093	31259.5	35185.7
	325124	68730.1	35148.6
	234898	56629.9	34550.7
	212800	65883.4	34218.9
	377893	43502.2	34186.9
	454064	43014.4	34029.5
	105837	55616	33912.1
	170445	34298.6	33800.1
	72544.3	196686	32891.4
	280009	50659.1	32860
	477604	57344.2	32623.2
	221559	97319.6	32429.1
	176549	49879	31802.9
	163373	84941.5	31509.4
	341525	128195	31390.4
	60992.9	26495.9	31062.3
	257186	209651	30732.5
	328129	28573.9	30494.8
	287564	7927.49	29700.4
	333663	14383	29452.9
	323048	42877.2	29157.8
	279174	51734.6	28817.5
	305584	101962	27702.5
	384341	66021.5	26248.9
	89196.3	76942.8	25325.4
	245573	73124.1	23425.7
	134801	112812	23142.3
	374587	5697.24	22466.9
	100843	118932	22459.9
	546074	119261	22441
	339881	89585.8	21729.6
	458295	22535.9	20952.7
	444623	15894.2	20349
	224705	51045.4	18354.4
	238454	114021	18163.2
	310905	5129.84	18103.9
	225789	175800	14916.1
	329446	59055	13969.5
	235906	67542.9	13688.8
	373259	85287.8	13165.2
	180733	8211.27	12835.8
	318921	78946.8	12595.8
	190025	88397.9	12586.8
	307744	20732.5	12513
	393231	124740	12257.8
	391446	27061.8	12123.9
	115268	62869.5	12075.2
	358357	87325.9	11581.5
	447952	148585	11474
	188808	27987.5	11327.2
	684164	26422.6	11220
	146920	12061.1	11022.4
	272431	26018.1	10224.5
	313517	44543.5	7489.73
	519172	27765.6
	364358	40867.9
	542140	58835.7
	40045.4	128185
	145892	34126.5
	261819	77399.6
	368824	105885
	185027	85612.2
	134889	52513
	360095	67104.2
	214452	76431.3
	210350	65797.1
	251422	65684.6
	70880.5	16035
	250683	7978.46
	268110	49092
	121200	10842.7
	489829	31165
	156110	50194
	221022	4933.68
	389244
	561409
	160101
	247466
	141524
	255130
	430448
	272223
	269129
	156466
	92518.6
	384250
	130130
	293799
	400306
	150995
	94926
	210619
	265870
	230165
	309640
	355019
	192763
	81672.1
	114998
	65809.8
	235387
	269352
	392746
	43792.2
	142635
	165443
	124028
	236401
	191705
	301602
	69297
	469819
	226094
	114882
	322857
	212250
	225791
	211983
	216265
	396822
	89440.5
	149002
	219100
	119633
	108140
	11014.2
	335026
	190397
	286964
	212741
	319511
	35982.4
	109920
	269425
	277450
	180600
	187148
	216924
	173647
	239401
	153741
	140668
	390481
	127068
	192519
	20347.1
	101066
	93192.5
	343553
	232605
	126779
	224071
	210661
	111334
	145279
	117002
	91199.9
	162137
	83976
	20347.1
	177455
	440185
	9786.7
	300587
	54542.8
	130740
	255742
	240377
	211825
	140335
	60342
	132074
	84871.1
	23617
	231939
	73202.4
	257054
	97728
	62783.3
	62707.7
	25901.7
	130921
	66643.2
	144606
	13358.2
	15722.9

## Sheet: Figure 3
Figure 3a: FT1 expression in WT after 11WSD, followed by 4W of constant and variable cold temperatures							Figure 3c: callose quantification based on the number of gold particles in PD											Figure 3e: callose quantification based on the number of gold particles in PD													Figure 3h: GA20ox expression in WT after 11WSD, followed by 4W of constant and variable cold temperatures
Ct Values	UBQ			FT1				WT - 11WSD	WT - Cold	ft1 - 11WSD	ft1 - Cold								WT - Mock	WT - Estradiol	XVE::FT1 - Mock	XVE::FT1 - Estradiol
	11WSD	Cold	Variable Cold	11WSD	Cold	Variable Cold		12	8	9	15								14	22	18	8
1st Set	27.4206	25.318	25.6357	41.1275	33.4833	35.4782		13	11	12	13		ANOVA summary						19	34	27	9		ANOVA summary							Ct Values	UBQ			FT1
	27.142	25.0763	25.3671	39.9699	33.8386	35.6895		15	9	14	17		F						12	17	21	11		F	40.41							11WSD	Cold	Variable Cold	11WSD	Cold	Variable Cold
	26.948	25.0486	25.2782	39.882	32.8858	34.7704		18	9	10	14		P value						17	17	23	21		P value	<0.0001						1st Set	26.39	24.4932	24.712	31.5672	27.5124	29.5019
2nd Set	26.3113	25.2467	25.1888	NaN	33.0312	34.9678		19	10	12	9		P value summary						16	21	33	16		P value summary	****							26.3363	24.2837	24.5763	30.4086	27.272	28.9836
	26.3297	25.2795	25.2002	39.012	33.1046	34.2915		8	6	9	9		Significant diff. among means (P < 0.05)?						12	23	22	8		Significant diff. among means (P < 0.05)?	Yes							26.1311	24.416	24.4551	30.4502	27.2775	29.0032
	26.342	25.265	25.136	40.0947	32.9782	33.9673		9	7	11	12		R squared						20	20	16	11		R squared	0.3762						2nd Set	25.8877	24.6762	24.3436	30.9286	26.5451	29.0195
3rd Set	26.3858	25.5712	25.1679	NaN	32.459	34.4423		11	10	16	10								21	20	22	11										25.9602	24.6362	24.6373	31.0269	27.5939	29.0545
	26.4103	25.6095	25.1796	38.9315	32.2497	34.0621		12	12	13	16		Tukey's multiple comparisons test	Below threshold?	Summary	Adjusted P Value			16	30	14	9		Tukey's multiple comparisons test	Mean Diff.	95.00% CI of diff.	Below threshold?	Summary	Adjusted P Value			25.9644	24.6363	24.3996	31.1552	26.6448	28.9756
	26.3335	25.512	25.1144	40.2488	32.2977	34.3236		18	8	9	13		T89 11WSD vs. T89 4WC	Yes	****	<0.0001			12	16	19	13		T89_MOCK vs. T89_Estradiol	-1.564	-4.280 to 1.152	No	ns	0.4444		3rd Set	25.9879	25.074	24.4647	29.891	26.6192	28.9095
								15	16	10	15		T89 11WSD vs. FT1crispr 11WSD	No	ns	0.3923			28	19	19	11		T89_MOCK vs. FT1_MOCK	-0.8478	-3.437 to 1.741	No	ns	0.8312			26.0529	25.1536	24.6948	30.4434	27.5802	29.7219
Relative Expression								16	9	8	13		T89 11WSD vs. FT1crispr 4WC	No	ns	0.9501			20	17	17	11		T89_MOCK vs. FT1_Estradiol	7.77	5.367 to 10.17	Yes	****	<0.0001			25.966	25.1061	24.7125	29.7863	27.7051	28.5764
	11WSD	Cold	Variable Cold					14	4	12	10		T89 4WC vs. FT1crispr 11WSD	Yes	****	<0.0001			19	18	21	9		T89_Estradiol vs. FT1_MOCK	0.7163	-2.149 to 3.581	No	ns	0.9163
1st Set	1.0717	31.0348	10.0303					11	12	15	14		T89 4WC vs. FT1crispr 4WC	Yes	****	<0.0001			11	19	18	13		T89_Estradiol vs. FT1_Estradiol	9.335	6.636 to 12.03	Yes	****	<0.0001		Relative Expression
2nd Set	1.07069	44.9148	16.9824					8	12	12	14		FT1crispr 11WSD vs. FT1crispr 4WC	No	ns	0.6488			16	22	18	14		FT1_MOCK vs. FT1_Estradiol	8.618	6.048 to 11.19	Yes	****	<0.0001			11WSD	Cold	Variable Cold
3rd Set	0.700651	55.1958	10.8666					13	7	10	12								14	26	21	15									1st Set	1.06424	2.97064	0.97279
								14	8	18	8								24	23	21	8									2nd Set	1.00206	7.42315	1.4575
AVG	0.94768	43.7151	12.6264					7	5	8	17								14	22	11	20									3rd Set	1.01921	3.82124	0.794378
SD	0.213934	12.1251	3.79549					19	14	14	12								19	22	17	12
SEM	0.123515	7.00041	2.19133					10	10	9	11								11	16	19	7									AVG	1.02851	4.73834	1.07489
								12	9	17	16								11	23	18	5									SD	0.0321157	2.36369	0.343148
Holm–Šidák multiple comparisons test	Mean Diff.	95.00% CI of diff.	Below threshold?	Summary	Adjusted P Value			12	17	12	15								21	22	26	5									SEM	0.018542	1.36468	0.198116
10W_SD vs. 4W_Cold	-42.77	-58.13 to -27.40	Yes	****	<0.001			11	13	13	15								14	24	13	10
10W_SD vs. 4W_Cold/Warm	-11.68	-15.12 to -2.03	Yes	*	0.0180			7	10	13	15								23	16	19	13										Holm–Šidák multiple comparisons test	Mean Diff.	95.00% CI of diff.	Below threshold?	Summary	Adjusted P Value
4W_Cold vs. 4W_Cold/Warm	31.09	18.60 to 49.58	Yes	****	<0.001			13	10	16	19								16	13	15	8										11WSD vs. Cold	-3.710	-6.807 to -0.6136	Yes	*	0.0487
								18	14	13	12								26	18	34	4										11WSD vs. Variable Cold	-0.04638	-2.680 to 2.587	No	ns	0.9685
								10	5	10	11								18	27	24	8										Cold vs. Variable Cold	3.663	0.5667 to 6.759	Yes	*	0.0487
								11	6	21	11								12	15	19	9
								12	7	10	12								25	24	22	15
								13	10	10	13								22	31	23	12
								9	8	9	10								26	17	12	7
								15	12	11	14								22	25	15	8
								15	3	19	12								21	14	19	12
								17	9	12	12								23	30	24	8
								10	8	12	8								30	27	21	12
								10	7	7	18								19	16	13	9
								20	9	18	13								19	11	21	7
								16	10	11	17								14	12	24	15
								16	5	12	15								31	13	22	8
								11	8	10	12								14		25	13
								12	10	13	16								14		9	10
								15	8	10	16								22		17	15
								17	7	10	18								29		24	13
								22	9	13	15								18		21	6
								24	9	15	17								14		14	10
									11	13	13								12		22	7
									13	9	19								21			7
									11	9	11								15			11
									6	18	15								10			16
									14	23	10								34			16
									13	8	13								19			13
									8	13	22								19			12
									7	11	11								18			21
									8	15	11								20			14
									10	13	8								21			9
									8	13	11								22			15
									11	15	17								18			8
									10	14	15								18			14
									7	12	17								35			8
									17	14	14											14
									8	15	10											21
									8	13	10
									9	13	11
									6	17	8
									6	11	11
									7	14	15
									7	11	10
									6	11	11
									6	12
									7	19
									4	9
									5
									10
									5
									3
									7
									8
									6
									8
									12
									6
									8
									8
									8
									7
									8
									16
									14
									12
									3
									13
									11
									7
									10
											UBQ			FT1
											11WSD	Cold	Variable Cold	11WSD	Cold	Variable Cold
										1st Set	27.4206	25.318	25.6357	41.1275	33.4833	35.4782
											27.142	25.0763	25.3671	39.9699	33.8386	35.6895
											26.948	25.0486	25.2782	39.882	32.8858	34.7704
										2nd Set	26.3113	25.2467	25.1888		33.0312	34.9678
											26.3297	25.2795	25.2002	38.9315	33.1046	34.2915
											26.342	25.265	25.136	40.2488	32.9782	33.9673
										3rd Set	26.3858	25.5712	25.1679		32.459	34.4423
											26.4103	25.6095	25.1796	38.9315	32.2497	34.0621
											26.3335	25.512	25.1144	40.2488	32.2977	34.3236

## Sheet: Figure 4
			Figure 4b and 4c. Bud break analysis of WT and abi1-1 for bet-hedging experiment
				No. of plants opened
			No. of days	WT_Cold	abi1-1_Cold	WT_Variable Cold	abi1-1_Variable Cold
			1	0	0	0	0
			2	0	0	0	0
			3	0	0	0	0
			4	0	0	0	0
			5	0	3	0	0
			6	0	7	0	1
			7	0	17	0	7
			8	0	23	0	10
			9	0	25	0	20
			10	0	25	0	22
			11	0	25	0	23
			12	0	25	0	25
			13	2	25	0	25
			14	2	25	0	25
			15	4	25	0	25
			16	5	25	0	25
			17	7	25	0	25
			18	7	25	0	25
			19	11	25	1	25
			20	14	25	2	25
			21	16	25	4	25
			22	16	25	4	25
			23	19	25	4	25
			24	21	25	4	25
			25	21	25	5	25
			26	23	25	7	25
			27	24	25	10	25
			28	24	25	13	25
			29	24	25	14	25
			30	25	25	16	25
			31	25	25	17	25
			32	25	25	18	25
			33	25	25	18	25
			34	25	25	18	25
			35	25	25	19	25
			36	25	25	19	25
			37	25	25	21	25
			38	25	25	22	25
			39	25	25	24	25
			40	25	25	25	25

## Sheet: Supplementary Figure 1
Supplementary Figure 1a: callose quantification per PD based on mean signal intensity
	11WSD	Cold	Variable Cold
	5874	3310.78	7324.19
	6043.32	3734.86	7659.3		ANOVA summary
	6314.32	3959.3	8023.08		F	540
	6365.22	3972.27	8058.65		P value	<0.0001
	6392.03	4044.73	8162.7		P value summary	****
	6530.89	4110	8191.35		Significant diff. among means (P < 0.05)?	Yes
	6765.62	4132.08	8191.95		R squared	0.2052
	6860.35	4230.81	8228.32
	6871.43	4286.46	8285.35		Tukey's multiple comparisons test	Mean Diff.	95.00% CI of diff.	Below threshold?	Summary	Adjusted P Value
	6879.41	4300.05	8296.19		11WSD vs. Cold	126781	116736 to 136826	Yes	****	<0.0001
	6883.89	4340.49	8485.73		11WSD vs. Variable Cold	6920	-3163 to 17003	No	ns	0.2419
	6923.97	4361.08	8611.35		Cold vs. Variable Cold	-119861	-130140 to -109583	Yes	****	<0.0001
	6927.92	4368.7	8662.24
	7005.19	4415.24	8760.65
	7006.59	4441.95	8784.19
	7025.73	4467.35	8870.86
	7067.59	4487.16	8908.46
	7078.54	4523.49	9050.95
	7091.97	4534.05	9052.19
	7097.41	4555.81	9144.41
	7222.76	4560.81	9210
	7246.03	4625.41	9216.49
	7259	4629.57	9250
	7268.22	4644.03	9254.59
	7295.08	4654.19	9264.38
	7311.81	4663.76	9280.11
	7314.86	4687.03	9309.46
	7380.38	4719.19	9340.57
	7519.14	4731.65	9352.76
	7567.86	4756.32	9360.11
	7582.49	4769.59	9373.38
	7609.35	4821.22	9380.68
	7665.32	4841.84	9424.68
	7682.68	4864.41	9563.54
	7683.41	4881.89	9599.11
	7704.62	4913.41	9601.27
	7705.22	4919.73	9609.14
	7725.11	4933.68	9629.43
	7743.57	4936.32	9665.3
	7783.68	4939.05	9676.03
	7789.95	4971.51	9770.73
	7798.92	4982.92	9772.73
	7802.03	5007.68	9775.03
	7826.38	5008.16	9780.59
	7872.65	5012	9805.49
	7899.16	5018.03	9807.41
	7923	5018.46	9822.16
	7923.43	5038.38	9851.05
	7931.97	5061.89	9861.7
	7950.89	5073.65	9876.84
	7995.14	5113.27	9936.16
	8028.03	5122.73	9969.59
	8035.27	5129.84	9988.03
	8042.49	5138.43	10015.1
	8051.54	5142.57	10039.8
	8057.92	5149.78	10048.3
	8067.73	5156.73	10076.8
	8133.59	5166.24	10091.6
	8150	5167.97	10099.2
	8150.54	5182.92	10176.1
	8159.78	5187.57	10233
	8162.78	5199.27	10258.9
	8171.03	5208.3	10295.2
	8217.97	5215.92	10296.7
	8232.81	5230.03	10297.1
	8250.65	5234.81	10304.5
	8269.65	5241.84	10308.6
	8277.68	5251.22	10348.5
	8291.41	5259.51	10404.2
	8297.03	5268.76	10420.5
	8315.49	5269.03	10423.8
	8321.41	5280.38	10427.9
	8354.57	5290.78	10436.6
	8362.81	5295.41	10448.1
	8381.41	5298.11	10459.5
	8383.05	5307.76	10479.1
	8383.24	5309.16	10511.6
	8396.08	5312.41	10513.6
	8429.49	5327.11	10518.7
	8433.97	5346.92	10523.2
	8435.27	5351.35	10547.9
	8459.78	5354.05	10581.1
	8503.65	5363.43	10582.8
	8517.03	5370	10595.6
	8545.62	5370.24	10601.2
	8546.89	5386.16	10690.2
	8549.27	5387.11	10695.2
	8591.32	5426.62	10700.5
	8598.76	5440.76	10702.3
	8599.97	5457.05	10724.8
	8647.57	5458.81	10774.2
	8648.08	5471.95	10780.1
	8660.76	5476.24	10785.3
	8666.16	5485.62	10787.8
	8687.57	5488.54	10809.1
	8706	5498.14	10814.4
	8741.05	5500.38	10829
	8759.05	5510.49	10829.3
	8792.95	5518.54	10869.1
	8805.11	5528.49	10873.9
	8815.11	5539.59	10893
	8856.41	5562.57	10907.3
	8858.19	5562.76	10912.5
	8862.62	5563.35	10936.4
	8868.11	5564.54	11008.4
	8875.3	5574.46	11022.4
	8876.24	5586.41	11024.2
	8882.24	5591.27	11035.4
	8938.14	5593.24	11036.6
	8971.86	5595.78	11039.7
	8975.73	5611.32	11045.7
	9015.32	5612.38	11074.8
	9050.14	5613.89	11076.7
	9051.46	5626.59	11078.8
	9059.86	5639	11090.2
	9101.62	5641.78	11099.7
	9112.92	5642.19	11126.1
	9137.43	5664.7	11127.2
	9155.49	5668.19	11132.4
	9176.73	5679.86	11151.7
	9196.59	5689.14	11163.5
	9219.57	5693.86	11164.7
	9229.97	5697.24	11164.9
	9238.65	5710.38	11172.2
	9246.14	5710.54	11218.1
	9255	5715.7	11220
	9255.54	5717.38	11226.4
	9265.3	5723.3	11230.5
	9268.7	5730.51	11244.1
	9270.3	5731.92	11244.3
	9294.49	5745.97	11248.6
	9320.46	5753.22	11260.7
	9327.24	5759.32	11262.2
	9358.59	5763.51	11272.7
	9391.68	5766.68	11309
	9402.46	5768.19	11309.5
	9411.19	5768.62	11315
	9426.24	5775.05	11327.2
	9451.62	5783.46	11332.4
	9457.16	5785.11	11336.8
	9459.3	5788.68	11350.9
	9462.38	5806.59	11354.6
	9467.16	5808.27	11390.6
	9475.46	5808.57	11392.3
	9476.3	5835.97	11405.5
	9488.7	5837.86	11422.5
	9493.41	5842.59	11428.4
	9523.65	5852.43	11440.8
	9542.54	5859.05	11441.3
	9548.97	5859.19	11466.1
	9551.62	5868	11474
	9566.59	5887.46	11483.6
	9583.59	5902.32	11483.8
	9600	5904.59	11486.1
	9603.65	5909	11504.5
	9617.95	5910.14	11526.7
	9649.57	5917.32	11535.9
	9659.86	5930.7	11536.1
	9669.54	5933.22	11538.2
	9669.65	5937.84	11581.5
	9675.08	5939.11	11622
	9715.65	5948.08	11624.8
	9728.35	5959.08	11628.1
	9736.38	5959.46	11634.8
	9737.43	5960.05	11638.8
	9750.3	5961.97	11659.3
	9754.92	5984.65	11664.2
	9776.95	5992.46	11670.1
	9786.7	5995.32	11671
	9786.97	5999.38	11699.7
	9789.73	6014.95	11705.1
	9795.05	6028.76	11715.6
	9799.97	6043.57	11720.6
	9808.32	6043.65	11733.8
	9813	6046.38	11740.9
	9825.38	6047.95	11751.9
	9826.11	6051.54	11755.9
	9838.03	6069.32	11794.9
	9845.49	6073.59	11815.9
	9848.51	6082.54	11822.2
	9855.86	6084.97	11835.3
	9859.24	6087.97	11838.4
	9861.54	6090.19	11839.4
	9871.14	6091.05	11839.9
	9878.81	6097.57	11843.7
	9883.95	6100.7	11859.1
	9896.95	6100.81	11861.9
	9901.14	6110.32	11869.3
	9912.32	6114.78	11908.8
	9918.43	6116.35	11926
	9929.11	6123.57	11946.4
	9939.14	6131.46	11973.4
	9947.54	6133.62	12004.9
	9959.11	6137.08	12009
	9967	6144.7	12010
	9986.32	6153.46	12013.7
	9992.59	6163.11	12024.9
	10006.5	6167.05	12026.6
	10014.4	6177.97	12044
	10017.5	6182.14	12053.3
	10023.5	6224.35	12075.2
	10036	6230.51	12081.6
	10037.3	6232.51	12081.9
	10046.9	6239.03	12091.1
	10051.8	6258.27	12110.8
	10063.7	6259.35	12118.5
	10077.2	6266.08	12123.9
	10083	6266.11	12129.6
	10087.1	6274.38	12130.9
	10087.5	6292.81	12131.1
	10125.5	6292.89	12142.7
	10153.1	6294.35	12157.7
	10166.4	6296.59	12164.3
	10178.8	6300.05	12167.9
	10191.6	6303.38	12184.5
	10216.6	6307.11	12199
	10226.7	6310	12215.8
	10241.8	6321.54	12219
	10258.9	6324.7	12235.3
	10263.6	6324.92	12237.2
	10267.8	6326.59	12239.5
	10293.5	6334.54	12244.4
	10305.9	6335.22	12245.3
	10308.6	6342.54	12246.4
	10321.3	6347.03	12259
	10353.5	6357.43	12266.3
	10359.5	6358.41	12277.8
	10366.5	6362.7	12283.7
	10397.4	6365.35	12305.5
	10417.4	6374.14	12314
	10419.9	6377.35	12316.2
	10422.6	6385.97	12321.2
	10438.3	6386.54	12330.3
	10441.5	6397.7	12347.1
	10452.1	6398.46	12347.4
	10476.7	6402.62	12353
	10484.6	6413.89	12369.7
	10511.3	6418.73	12377.5
	10519.8	6426.49	12385.7
	10522.4	6427.59	12395.8
	10549.7	6434.95	12400.2
	10550.7	6448.11	12405.4
	10552.1	6453.59	12414.9
	10567.7	6455.14	12416.8
	10567.7	6458.49	12419
	10593.8	6461.78	12432
	10598	6466.19	12438.7
	10601.3	6467.11	12448.4
	10603.9	6475.38	12459.2
	10606.7	6480.43	12469
	10617.7	6484.35	12474.5
	10619.7	6487.65	12475.5
	10630.3	6505.65	12480.7
	10645.4	6518.89	12492.6
	10648.1	6523.16	12497.4
	10667.1	6525.35	12507.1
	10692.2	6532.05	12516
	10694.5	6541.19	12540.3
	10696.4	6545.11	12553.8
	10705.4	6551.68	12554.6
	10717.1	6552.16	12561.5
	10720.9	6563.38	12565.1
	10733.1	6566	12571.6
	10734	6568.3	12586.8
	10737.6	6570.97	12589.2
	10739.4	6571.14	12634.5
	10739.5	6571.62	12651.3
	10794.1	6575.7	12661.1
	10797.1	6586.51	12679.8
	10797.8	6592.38	12688.1
	10812.8	6604	12694.2
	10858.9	6605.19	12701.5
	10867.6	6634.08	12713.1
	10871.9	6638.78	12715.6
	10876.8	6640.11	12722.1
	10879.6	6643.22	12725.5
	10891.3	6656.84	12729.9
	10909.2	6657.49	12736.9
	10920	6658.05	12746.7
	10929.8	6663.62	12755.7
	10937.9	6663.81	12761.8
	10949.3	6666.95	12769.2
	10953.9	6682.19	12771.8
	10960.7	6693.05	12772.1
	10970.3	6701.65	12775.7
	10973.7	6710.76	12780.1
	10978.5	6720.32	12790.2
	10982.8	6722.11	12802.2
	10992.9	6732.41	12814.8
	10999.1	6735.84	12823.2
	11010	6736.49	12825.8
	11014.2	6745.19	12835.8
	11036.4	6753.97	12845.7
	11039.4	6758.08	12854.8
	11049.5	6773.43	12859.6
	11062.5	6775.54	12862.9
	11071.3	6777.22	12864.8
	11073.4	6781.81	12865.5
	11076.7	6783.35	12874.4
	11079.5	6789.19	12876.2
	11100.3	6801.22	12886.9
	11113.2	6801.38	12892.8
	11119.4	6802.65	12910.9
	11133.9	6803.78	12914.5
	11134.6	6807.95	12924.9
	11171.9	6808.51	12936.6
	11172.4	6813.3	12938.2
	11185.5	6815.19	12959.2
	11186.2	6821.32	12974.4
	11190.5	6827.62	13012.2
	11205.5	6827.68	13022.5
	11227.6	6831.62	13038.6
	11234.9	6848.86	13051.1
	11236.2	6850.46	13060.1
	11241.8	6851.62	13066.6
	11244.4	6875.81	13071.4
	11253	6876.57	13072.3
	11261.5	6877.95	13072.9
	11261.9	6887.73	13114.9
	11264	6889.08	13115.1
	11277.9	6896.84	13127
	11290.5	6903.46	13127.1
	11304.7	6906.95	13127.2
	11318.9	6909.43	13128.1
	11326.4	6911.16	13137.3
	11352.6	6911.54	13139.5
	11353.3	6916.7	13148.7
	11373.5	6917.65	13153.4
	11374.1	6917.95	13157.1
	11374.6	6924.95	13157.3
	11387.5	6928.3	13165.2
	11393	6934.49	13166.5
	11409.8	6937.03	13186.8
	11431.2	6938.76	13199.3
	11440.3	6939.68	13202.5
	11447.3	6941.46	13202.8
	11458.6	6943.35	13206.1
	11460.8	6949.03	13225.4
	11464.6	6950.89	13228.2
	11467.6	6952.22	13230.2
	11473.1	6952.32	13249.1
	11473.1	6955.38	13255.9
	11487.2	6959.27	13262.5
	11499.7	6967.62	13280.9
	11502.6	6969.27	13285.8
	11534.5	6977.46	13288.4
	11545.9	6981.51	13289.9
	11546.2	6981.73	13299.8
	11546.9	6982.46	13301.5
	11547.1	6991	13306.5
	11555.3	6994.43	13312.1
	11567.6	6999.19	13313.5
	11575.9	7003.59	13329.6
	11583.3	7004.19	13330.1
	11584	7016.16	13333.5
	11584.5	7016.54	13341.9
	11586.9	7031.57	13351.4
	11595.2	7040.08	13357.2
	11597	7045.57	13369.7
	11598.3	7049.92	13389.9
	11612.1	7055.89	13391.1
	11615.5	7060.03	13410.9
	11639.1	7076.24	13433.6
	11650.4	7079.38	13436.8
	11654.7	7079.43	13441.2
	11666.5	7091.35	13457.3
	11668.6	7104.14	13459.7
	11703.1	7108.08	13462.1
	11718.3	7109.95	13480.5
	11758	7112.27	13484.6
	11777.7	7112.81	13510
	11782.5	7113.22	13522.2
	11785.8	7115.49	13529.1
	11789.2	7117.19	13532.8
	11852.3	7124.57	13533.7
	11858	7128.3	13546.7
	11859.2	7136.97	13563.8
	11869.4	7137.7	13567.3
	11875.6	7138.27	13577.2
	11880.8	7139.14	13594.5
	11882.4	7147.97	13603.8
	11887.4	7149.03	13603.8
	11888.8	7150.43	13604.9
	11891.9	7151.11	13628.5
	11907.6	7155.76	13632.5
	11916.3	7159.24	13634.6
	11924.2	7160.89	13651.4
	11925.2	7163.81	13655
	11927.1	7170.38	13658.5
	11943.6	7184.95	13688.8
	11960.6	7198.11	13694.5
	11969.9	7199.38	13695.5
	11970.3	7199.95	13696
	11990.8	7200.57	13715
	11992.9	7201.46	13724.8
	11993.7	7209.08	13729.6
	11995.5	7217.59	13736
	11999.4	7222.65	13746.3
	12002.8	7227.16	13762.5
	12003.8	7229.41	13767.4
	12024	7230.84	13786.8
	12032.9	7235.05	13791.8
	12042.7	7236.3	13818.4
	12042.8	7240.16	13820.6
	12045.8	7242.57	13827.5
	12054.2	7257.27	13848.7
	12055.4	7257.43	13855.7
	12075.4	7261.43	13863
	12091	7269.54	13871.7
	12099.2	7271.76	13872.4
	12131.9	7282.59	13875.4
	12157.1	7287.38	13876.4
	12172.5	7290.11	13883.5
	12172.6	7297	13899.1
	12211.6	7314.7	13902.8
	12239.8	7319	13904.2
	12260.7	7324.73	13908.5
	12279.2	7325.84	13909.5
	12283.2	7328.32	13938.9
	12284.1	7330.73	13949.8
	12288.5	7335.68	13954.4
	12288.9	7340.65	13965.1
	12299.2	7347.43	13968.8
	12303.1	7348.46	13969.5
	12314.8	7350.14	13987.3
	12317.6	7354.19	13988.2
	12322.1	7354.46	14001.9
	12322.2	7360.89	14009.5
	12330.8	7368.49	14010.5
	12330.9	7377	14023
	12343.9	7381.41	14030.2
	12358.9	7382.05	14038
	12372.3	7383.54	14039.4
	12374.1	7383.86	14053.7
	12391.8	7387.68	14054.6
	12396.2	7391.7	14066.9
	12401.6	7391.89	14078.3
	12403.5	7393.03	14083.8
	12410.1	7395.32	14093.4
	12412.6	7402.32	14135.4
	12415.1	7405.38	14144.8
	12422	7405.57	14157.8
	12437.6	7415.11	14160.2
	12439.7	7416.68	14172.2
	12441.8	7419.08	14173.9
	12443	7425.68	14183
	12464.1	7427.7	14184.7
	12476.2	7428.84	14190.3
	12479.3	7429	14211.1
	12488.7	7429.43	14227.5
	12500.8	7429.59	14245.5
	12525.5	7436.78	14256.9
	12532.4	7437.92	14260.5
	12548.6	7442.3	14262.5
	12565.8	7448.49	14264.9
	12567.3	7448.54	14269.5
	12596.7	7455.95	14319.4
	12598	7462.32	14329.6
	12602.4	7468.7	14336.2
	12607.5	7472.51	14339.3
	12610.8	7475.81	14351.7
	12619.6	7475.92	14402.6
	12622.5	7477.3	14407.7
	12623.2	7486.54	14416.9
	12624.7	7493.43	14438.2
	12666.6	7494.22	14446.9
	12667.6	7494.86	14448.5
	12672	7496.73	14456.6
	12673.2	7497.08	14461.5
	12675.3	7497.62	14462.1
	12679.5	7509.76	14465.9
	12683.7	7516.05	14469.6
	12685.6	7516.84	14473
	12717.7	7526.43	14482.2
	12720.6	7530.73	14484.8
	12731.5	7531.05	14491.9
	12732.1	7532.89	14492.7
	12745.5	7536.16	14505.6
	12746.3	7541.11	14509.9
	12755.8	7542.97	14511.4
	12771.1	7548.14	14514.7
	12771.4	7552.97	14524.3
	12786.4	7567.65	14525.4
	12797.5	7571.46	14529.5
	12798.1	7572.97	14532.1
	12802.5	7576.35	14552.2
	12810.9	7577.24	14562.4
	12811.5	7583.16	14564.9
	12824.5	7588	14580.7
	12831.3	7592.14	14605.1
	12849.3	7600.49	14619.3
	12862.4	7606.84	14624.3
	12876.8	7612.59	14637.5
	12884.3	7612.84	14637.7
	12904.7	7618.14	14650.2
	12911.9	7618.14	14654.2
	12918	7628.89	14658.4
	12919.5	7632.35	14667.2
	12921.5	7638.57	14676.9
	12926.8	7640.38	14707.3
	12927.7	7640.46	14721.7
	12939.4	7642.14	14724.9
	12942.3	7645.76	14733.3
	12943	7646.32	14737.5
	12949.7	7647.76	14750.4
	12980.5	7650.84	14756.8
	12981.6	7652.95	14772.5
	12988.1	7655.35	14775.4
	12995.9	7656.73	14782.6
	13015.9	7657.35	14782.7
	13019.9	7660.43	14785.1
	13020.8	7660.62	14788.9
	13026.8	7661.27	14790.1
	13028.9	7662.76	14800.8
	13033.1	7664.51	14802.7
	13041.9	7672.86	14820.4
	13044.5	7680.19	14849.4
	13046.3	7681.86	14849.5
	13064.6	7684.97	14849.7
	13066.2	7688.14	14852.5
	13088.8	7690.08	14853.5
	13092.1	7690.46	14866.5
	13125.1	7692.27	14872.2
	13125.3	7697.08	14883.7
	13127.6	7698.32	14888.7
	13132	7700.68	14913.7
	13138.2	7710.24	14916.1
	13144.5	7716.81	14931.7
	13145.2	7719.68	14931.9
	13159.6	7721.92	14953.3
	13174.2	7727.35	14963.1
	13201.2	7728.59	14964.1
	13221.1	7732.19	14965.1
	13232.9	7740.89	14967.7
	13234.8	7741.97	14972.7
	13235.6	7746	14988.9
	13250.3	7746.16	14989.7
	13258.4	7746.81	14996.9
	13261.3	7747.86	15002.3
	13266.6	7747.95	15003.9
	13266.8	7753.27	15010.9
	13276.6	7755.32	15029
	13284.4	7762.73	15040.8
	13285.9	7764.14	15049.6
	13300.8	7764.51	15053.5
	13319.8	7767.35	15059
	13320.1	7768.84	15065.8
	13324.8	7776.65	15068.2
	13332.1	7777.62	15068.8
	13335	7779.3	15092.6
	13351.6	7787.35	15094.9
	13358.2	7809.57	15098.4
	13358.6	7812.92	15109.2
	13371.4	7816.46	15111.5
	13377.2	7819.54	15129.1
	13393.9	7822.92	15139.6
	13402.4	7828.3	15142.7
	13409.9	7832.78	15156.6
	13412.8	7838.24	15169.9
	13429.3	7843.32	15180
	13455.1	7846.81	15180.4
	13459.5	7848.41	15180.6
	13461.5	7856.62	15199.1
	13464.6	7861.95	15217
	13476.8	7863.14	15220.8
	13481	7863.49	15224
	13485.9	7871.68	15226.2
	13486.8	7880.95	15227.8
	13513.2	7884.65	15243.4
	13533.3	7890.78	15250.8
	13574	7898.49	15264.9
	13575.1	7903.41	15276.5
	13575.9	7906.03	15285.6
	13594.2	7909	15291.9
	13598	7915.27	15293.2
	13608.5	7918.24	15293.3
	13618.3	7918.89	15296.3
	13633.2	7927.46	15314
	13636.5	7927.49	15316
	13645.8	7930.43	15319.6
	13647	7930.51	15319.8
	13653.2	7931.57	15327.1
	13653.7	7932.46	15332.2
	13659.4	7932.95	15336.3
	13673.8	7933.86	15350.5
	13676.5	7939.95	15366.6
	13692	7942.51	15368.7
	13702.9	7948.08	15379.5
	13703.6	7948.57	15383.4
	13716.4	7949.32	15384.3
	13723.7	7949.51	15398.9
	13727.6	7953.43	15430.2
	13744.2	7954.68	15440.4
	13745.8	7956.32	15440.6
	13745.9	7957.78	15459.3
	13746.2	7958.03	15467.4
	13746.5	7961.65	15474
	13756.4	7962.54	15474.7
	13759.2	7968.49	15479.1
	13767.4	7968.89	15501.7
	13770.5	7973.14	15509.4
	13781.8	7975.84	15533
	13805.8	7976.62	15551.4
	13826.6	7977.43	15555.9
	13846.4	7977.49	15575.3
	13851.6	7977.51	15584.8
	13854.5	7978.46	15584.9
	13863.5	7979.14	15595.3
	13869	7980.41	15599.2
	13872	7980.73	15611.1
	13872.5	7987	15623.9
	13905.6	7987.59	15638.1
	13918.4	7989	15639.6
	13932.6	7990.14	15652
	13945.5	7990.43	15680.4
	13956.2	7991.19	15681.1
	13960.7	7994.92	15686
	13978.7	7994.95	15698.1
	13982.6	7998.14	15704.1
	14000.5	7999.89	15707.3
	14017.1	8003.38	15708.1
	14033.4	8019.62	15721.1
	14034.4	8020.89	15723.5
	14034.9	8021.51	15733.3
	14036.2	8022.76	15747.8
	14041.8	8022.97	15755.2
	14043.6	8024.73	15755.3
	14046.8	8026.22	15782.3
	14052.7	8027.51	15783.6
	14055.3	8036.51	15788.1
	14068.1	8040.49	15794.4
	14073	8041.43	15827.6
	14083.4	8043.62	15829.3
	14107.8	8045.97	15844.7
	14138	8052.76	15854.7
	14159.4	8053.22	15857.4
	14172.9	8057.46	15866.3
	14190.6	8066.84	15869.8
	14204.6	8071.81	15874
	14208.9	8074.24	15878.9
	14212	8075.05	15884.3
	14218.6	8075.7	15885
	14219.4	8081.65	15890.3
	14225.9	8082.41	15894.4
	14228.2	8084.78	15924.1
	14234.5	8085.7	15933.9
	14240.1	8086.16	15935.1
	14243	8092.22	15938.9
	14246.1	8094.65	15940.4
	14250.5	8095.08	15944.1
	14252.6	8098.43	15965.6
	14261.3	8106.65	15971.8
	14279.2	8114.95	15989.5
	14280.5	8115.03	15993.8
	14308.8	8123.46	16008.6
	14356.6	8135.59	16010.5
	14368.3	8139.49	16021.7
	14372.2	8151.65	16023
	14383.3	8152.43	16032.4
	14397.4	8153.22	16035.6
	14401.7	8154.22	16042.8
	14404	8159.57	16044
	14435.8	8161.11	16048.6
	14454.2	8162.14	16051.5
	14455.9	8163.19	16056.9
	14472.5	8163.22	16063
	14476.4	8166.11	16071.7
	14485.8	8168.32	16073.4
	14485.9	8181.38	16081
	14501.5	8184.65	16085.1
	14505.5	8190.24	16089.6
	14506.4	8191.95	16097.5
	14514.6	8192.65	16100.7
	14519.8	8197.49	16105.4
	14547.5	8211.27	16108.4
	14564	8214.38	16110.4
	14570.1	8216.57	16123.1
	14588.9	8218.49	16129.1
	14593.1	8220.86	16131.7
	14598.8	8224.46	16135.1
	14604.9	8230.03	16148.9
	14611.6	8230.46	16151
	14612	8230.51	16156.8
	14613	8235	16165.4
	14621.2	8237.08	16177.9
	14628.2	8237.38	16178.9
	14632.5	8245.05	16184.4
	14632.6	8251.62	16187.8
	14667.2	8255.27	16189.2
	14687.4	8255.57	16193.7
	14702.3	8264.86	16221.8
	14705.7	8272.35	16234.7
	14709.6	8276.7	16245
	14709.8	8277.62	16248.7
	14710.5	8282.95	16253.9
	14715.3	8284.62	16272.5
	14734.6	8288	16281.3
	14736.9	8290.59	16286.5
	14747.5	8303.35	16291.3
	14750.5	8304.22	16304.9
	14750.8	8308.97	16311.3
	14759.5	8311.59	16311.6
	14778.2	8313.81	16328.7
	14781.3	8316.3	16346.4
	14811.3	8316.95	16365.4
	14820.8	8319.14	16372.2
	14822.4	8320.03	16378.8
	14831.7	8321.3	16381.4
	14846.8	8324.19	16409.4
	14895.8	8324.22	16415.9
	14902.6	8331.03	16418.3
	14907.9	8335.95	16442.9
	14912.7	8341.08	16476.5
	14918	8342.49	16481.2
	14924.5	8343.49	16481.5
	14926.2	8344.54	16485.2
	14936.2	8348.73	16515.2
	14950.5	8352.49	16519.1
	14981.5	8359.84	16523.9
	14984.7	8360.81	16529.2
	14986.9	8361.08	16536.3
	15004.4	8362.7	16537.3
	15039.6	8363.24	16568.4
	15054.5	8363.59	16583.5
	15058	8363.78	16585.4
	15073	8373.32	16588
	15081.9	8375.84	16595.4
	15084.2	8376.76	16600.6
	15103.7	8377.43	16621.4
	15127.4	8379.3	16634.8
	15132.5	8381.41	16640.1
	15133.3	8381.59	16641
	15141	8388.11	16641.5
	15185.6	8391.32	16653.6
	15191.2	8397.57	16669.4
	15199	8398	16684.7
	15202.9	8399.11	16688.5
	15208.4	8400.49	16712.5
	15225.6	8401.86	16722.8
	15225.7	8402.49	16730.8
	15233.6	8404	16743.7
	15236.9	8404.27	16752.2
	15244.3	8405.43	16761.1
	15251.1	8417.86	16764.9
	15251.6	8422.38	16765.5
	15255.2	8426.65	16794.4
	15273.1	8432.32	16816.2
	15280.9	8436.59	16820.7
	15281.8	8441.86	16835.1
	15286.7	8444.97	16838.1
	15294.7	8446.97	16843.9
	15311.8	8450.65	16862.9
	15317.1	8458.24	16866.9
	15334.1	8467.22	16871.1
	15345.2	8468.19	16873.4
	15348.2	8472.92	16880.5
	15362.7	8476.16	16881.3
	15365.2	8481.11	16887.8
	15366.1	8484	16893.2
	15385.2	8488.3	16893.8
	15390.7	8488.92	16895.2
	15392.2	8489.22	16904.2
	15406.3	8491.62	16918.6
	15417.4	8491.76	16925.1
	15417.9	8493.97	16937.1
	15418.9	8498.3	16942.5
	15421	8501.65	16944.9
	15422.2	8506	16948.3
	15424.4	8508.32	16948.6
	15430.8	8512.84	16950
	15432.2	8518.89	16950.5
	15433.7	8519.35	16957.5
	15442.3	8520.35	16960.3
	15448.4	8521.38	16960.4
	15455	8522.43	16969.5
	15455.9	8524.54	16976.5
	15460.3	8529.86	16983.9
	15471.9	8532.11	16990.7
	15476.8	8535.19	17002.5
	15520	8538.81	17005.6
	15538.2	8542.27	17007.8
	15538.8	8542.78	17015.3
	15544.6	8548.89	17023.7
	15546.2	8549.35	17024.3
	15565.8	8555.78	17024.6
	15571.2	8556.7	17029.8
	15580.9	8557.35	17036.7
	15598.6	8559.73	17051.8
	15599.3	8561.97	17051.9
	15600.4	8564.27	17060.1
	15628.4	8567.7	17061.2
	15643.7	8569.81	17072.4
	15652.8	8579.68	17077
	15653.9	8584.35	17078.3
	15658.8	8589.08	17080.2
	15662	8591.11	17084.7
	15670	8593.86	17086.6
	15672.6	8599.54	17093.7
	15673.6	8604.65	17109.1
	15689.3	8611	17119.7
	15691.7	8620.59	17155.4
	15692.6	8621.76	17172.1
	15722.9	8621.92	17178.2
	15723.2	8624.95	17179.3
	15723.5	8628.73	17208.4
	15729.8	8631.97	17209.9
	15737.2	8632.49	17211.2
	15740.5	8633.78	17234.5
	15745.8	8637.54	17239.9
	15747.9	8637.84	17244.3
	15780.3	8638.3	17250.6
	15794.3	8640.7	17261.7
	15794.8	8644	17266.9
	15803.8	8645.97	17268.9
	15825.9	8647.08	17276.9
	15841.1	8662.54	17297
	15850.2	8664.11	17300.2
	15853.4	8664.57	17313
	15858.2	8670.08	17341.1
	15862.2	8680.7	17342
	15869.4	8682.84	17345.6
	15872.8	8684.27	17346.6
	15880.4	8685.62	17348.3
	15883.8	8685.95	17360.4
	15905.1	8692.92	17361.4
	15905.4	8694.57	17362.2
	15906.9	8700.92	17367.5
	15928.1	8712.16	17399
	15941	8714.97	17401.5
	15944.7	8716.41	17405.9
	15975.5	8720.27	17421.9
	15979.8	8730.92	17423.2
	15981.4	8736.08	17426
	15991	8742.95	17426.8
	15997.1	8743.81	17430.8
	15997.8	8744.41	17433.6
	16005	8750.3	17441.5
	16011.7	8755.97	17450.5
	16028.9	8758.97	17451.4
	16040.1	8767.97	17459.2
	16048	8771.16	17464.7
	16052.3	8778.92	17481.8
	16052.7	8780.35	17485.6
	16053.2	8785.11	17492.1
	16055.5	8785.68	17492.3
	16059.6	8786.43	17505.3
	16065.6	8787.27	17531.1
	16070.1	8791.86	17537.4
	16075.5	8792.76	17546.9
	16078.4	8797.35	17551.2
	16102.8	8804.41	17565.1
	16112.8	8810.57	17584.5
	16115.2	8814.14	17587.4
	16115.5	8818.76	17595.1
	16132.2	8824.24	17602.8
	16139	8833.73	17604.1
	16153.8	8837.51	17606.7
	16154.8	8839.68	17617.7
	16157.6	8840.38	17618.6
	16157.8	8846.54	17624.8
	16158.2	8859.89	17637.1
	16169.8	8862.81	17651
	16170.3	8862.97	17655.3
	16189.5	8866.24	17664.5
	16192.1	8868.54	17677.6
	16205	8871.59	17700.4
	16209.6	8873.7	17716.5
	16217	8881.32	17717.6
	16225.4	8884.54	17722
	16244.9	8885.81	17722.6
	16245.9	8893.89	17725.8
	16254.2	8899.97	17728.5
	16266.2	8901.65	17737.7
	16275.8	8908.81	17737.8
	16277.4	8909.92	17738.8
	16311.5	8914.22	17743.5
	16318.7	8919.81	17749.8
	16320.3	8920.68	17777.6
	16326.6	8924.05	17797.5
	16332.8	8924.76	17800.6
	16334.2	8925.7	17819.8
	16342	8929.73	17832.2
	16349.5	8940.62	17836.3
	16349.8	8944.22	17837.2
	16366.9	8945.7	17839.9
	16378.1	8954.54	17847.2
	16408.5	8956.59	17877.1
	16413.6	8957.65	17878.6
	16421.1	8964.68	17881.3
	16434	8967.08	17884.3
	16439.1	8971.95	17896.1
	16439.4	8977.89	17900
	16455.1	8981.62	17903
	16456.7	8983.76	17908.7
	16460.7	8986.46	17913.6
	16466.5	8988.86	17915.9
	16475.5	8989.43	17918.6
	16475.5	8991.65	17923.4
	16489.1	8992.38	17930.4
	16489.2	8999.05	17930.5
	16494.6	9003.05	17935.5
	16517.3	9010.57	17945.6
	16534.7	9010.97	17958.1
	16541	9011.97	17959.2
	16549	9012.95	17963
	16549.1	9014.08	17968
	16554.1	9020.54	17987.6
	16557.4	9021.14	17993.9
	16557.7	9025.24	18006.3
	16578.2	9027.86	18008.8
	16582.2	9031.81	18009.7
	16594.1	9036.35	18029.4
	16604.8	9036.84	18039.1
	16611.6	9037.05	18042.3
	16613.5	9038.35	18048.6
	16617.4	9044.51	18059
	16626.4	9044.65	18060.8
	16631.2	9048.46	18062.3
	16641.6	9049.24	18062.9
	16641.9	9051.11	18072.9
	16667.1	9061.27	18077.8
	16674.4	9063.97	18078.2
	16674.6	9066.27	18078.8
	16676.4	9067.05	18103.9
	16688.3	9075.51	18114
	16691.8	9078.08	18115.3
	16700.4	9081.54	18128.2
	16702.2	9084.46	18129.6
	16729.1	9088.11	18143.2
	16738.7	9095.03	18144.1
	16746.6	9095.7	18152.4
	16749.8	9103.86	18162.2
	16750.2	9110.65	18163.2
	16755.2	9113.59	18164.9
	16773.2	9114.7	18165.5
	16783	9119.43	18183.5
	16785	9128.08	18192.3
	16789.1	9133.97	18200.9
	16791.1	9137.57	18218
	16792.1	9138.97	18223
	16793.6	9140.7	18223.7
	16798.9	9144.89	18226
	16800.8	9149.95	18229.6
	16802.6	9151.73	18234
	16808.8	9152.32	18239.9
	16825.1	9153.68	18240.9
	16846.1	9154	18246.9
	16859.5	9156.76	18257.4
	16869.1	9159.11	18265.7
	16894.8	9162.97	18270.7
	16899.2	9163.43	18281.2
	16899.9	9166.03	18304.8
	16905.5	9169.81	18307.3
	16908.9	9170.41	18311.5
	16915.9	9171.97	18313.7
	16919.8	9173.41	18322
	16930.4	9175.54	18336.1
	16931.1	9175.95	18337
	16934.4	9177.35	18340.3
	16937.6	9181.62	18347
	16942.1	9185.41	18350
	16945.4	9190.49	18369.2
	16958.5	9209.35	18374.7
	16971.5	9209.89	18375.9
	17014.1	9218.08	18378.1
	17015.8	9218.32	18392.4
	17024.5	9223.86	18392.8
	17043.3	9233.41	18394.4
	17085.1	9234.68	18396.1
	17102.4	9238.27	18407.1
	17113.9	9241.81	18414.8
	17116.7	9247.84	18423.7
	17117.5	9253.73	18424.3
	17120.6	9259	18430.4
	17124.3	9261.03	18435.6
	17133.2	9261.16	18438
	17150.7	9267.24	18439.3
	17161.1	9267.92	18439.4
	17166.2	9269.46	18454.8
	17186.1	9277.59	18456
	17199.6	9281.78	18456.2
	17203.2	9289	18463.2
	17215.4	9289.24	18471.4
	17221.1	9290.08	18476.5
	17228.3	9294.32	18477.3
	17236.1	9306.92	18497.7
	17242.6	9307.78	18503.8
	17262.7	9308.24	18506.9
	17264	9309.76	18509.6
	17265.1	9310	18516.2
	17286.6	9312.32	18517
	17287.1	9313.22	18525.1
	17297.1	9316.49	18527.5
	17299.7	9320.84	18530.1
	17302.5	9320.95	18533
	17305.2	9331.35	18535.6
	17312.8	9332	18547.3
	17314.6	9332.92	18550.8
	17320.4	9340.51	18561.2
	17325.1	9340.81	18565
	17326.8	9342.22	18570.4
	17331.7	9344.22	18587.4
	17335.1	9346.62	18601.4
	17337.5	9350.3	18622
	17355.8	9354	18638.7
	17361.6	9354.32	18663.6
	17365.4	9355.84	18669.9
	17368.3	9357.08	18675.6
	17412.6	9358	18685.9
	17428.8	9360.14	18689.5
	17429.6	9360.89	18693.9
	17430.6	9369.35	18697.4
	17451	9370.54	18704.2
	17462.9	9370.76	18708.4
	17464.5	9380.84	18713.6
	17467.5	9383.73	18713.9
	17469	9385.81	18718.8
	17470.6	9387.7	18721.8
	17471	9393	18722.4
	17487.5	9395.05	18724
	17490	9397.59	18727.4
	17493	9400.49	18732.1
	17501.6	9400.95	18741.2
	17517.5	9409.97	18749.9
	17518	9411.35	18752.6
	17529.5	9411.95	18767.7
	17531.1	9413.81	18785.8
	17532.9	9419.14	18794.9
	17544.5	9421.65	18810
	17547.2	9423.59	18817.1
	17556.4	9424.05	18820.1
	17567.2	9426.81	18825.1
	17568.3	9431.3	18826.4
	17580.2	9437.05	18826.7
	17605.5	9451.7	18828.7
	17607.9	9454.97	18830.8
	17618.5	9455.86	18832.2
	17631.2	9459.84	18840.1
	17647	9462.32	18865.2
	17650.4	9468.81	18868
	17670.9	9474.78	18887.8
	17672.3	9475.46	18916.4
	17683.9	9476.51	18916.9
	17685.7	9476.84	18932.6
	17686.5	9482.57	18936.1
	17693.1	9484.86	18937.1
	17707.1	9485.95	18951.3
	17711.8	9489.97	18952.2
	17711.8	9491.05	18953.2
	17714	9491.62	18958.7
	17729.2	9499.68	18959.5
	17732.8	9503.38	18963.2
	17733.7	9506.97	18965.2
	17740.8	9515.95	18967.6
	17743.5	9516.49	18968.7
	17745.4	9518.54	18969
	17754.8	9520.16	18970.4
	17769.7	9521.11	18970.9
	17773.7	9526.49	18974
	17780.2	9530.49	18975.9
	17789.5	9531.62	18977.5
	17801.5	9532.43	18979.3
	17809.5	9535.27	18981.2
	17811.2	9539.51	18983.4
	17812.6	9543.43	19008.9
	17838.7	9545.14	19013.2
	17847.5	9546.92	19029.3
	17853.5	9549.19	19041.5
	17875.9	9554.27	19044.5
	17900.2	9558.32	19057.5
	17902.7	9566.05	19078.6
	17913.7	9570.08	19081.9
	17915.3	9571.62	19084
	17919	9575.41	19091.9
	17941.8	9577.57	19092.8
	17951.6	9578.54	19093.6
	17953.6	9582.05	19101.2
	17965.2	9585.16	19115.9
	17977.9	9586.62	19130.3
	17979.6	9593.14	19148.2
	17988.5	9594.27	19154.5
	17991.2	9595.68	19157.8
	17991.4	9598.46	19159.8
	17997.6	9602.49	19188.6
	18009.9	9608.57	19188.9
	18017.9	9608.81	19194.7
	18019.4	9611.41	19205
	18021.6	9612.32	19209.4
	18030.6	9612.78	19210.6
	18035.7	9623.22	19212.4
	18053.4	9623.38	19219.5
	18066.1	9628.05	19231.4
	18069.3	9629.78	19235.2
	18099.2	9631.65	19248.4
	18100.9	9647.38	19251.2
	18108.8	9649.97	19254.8
	18119.6	9655.57	19255.6
	18128.1	9659.08	19256.8
	18140.9	9661.51	19269.5
	18141.6	9665.41	19273.4
	18153.5	9667.19	19285.5
	18170.4	9669.86	19297
	18170.9	9672.68	19302.6
	18173.8	9675.81	19306.2
	18176.7	9677.59	19315.9
	18199.1	9678.32	19327.1
	18206.1	9680.86	19330.1
	18214	9685.78	19335.5
	18219.9	9687.84	19335.5
	18222.5	9687.97	19343.9
	18230.3	9691.89	19348
	18232.2	9695.78	19361.6
	18242.2	9713.92	19364.2
	18243.2	9716.57	19366.4
	18250.6	9717.84	19370.3
	18255	9718.11	19370.3
	18260.8	9721.05	19388.5
	18268.6	9724.86	19389.2
	18274.1	9728.49	19389.7
	18281.5	9730.76	19394.6
	18294.1	9732.62	19397.1
	18295.6	9736.86	19399.8
	18299.6	9737.59	19418.1
	18316.8	9752.08	19422.1
	18328.7	9762.95	19425
	18330	9764.14	19427.6
	18341.1	9766.41	19429.5
	18360.5	9766.92	19440.5
	18367.5	9769.92	19459.5
	18376.9	9770.08	19472.9
	18384.8	9773.7	19487.5
	18387.1	9775.92	19499.3
	18390.4	9776.05	19501.2
	18403.6	9778.19	19501.8
	18406.4	9779.14	19514.4
	18415.6	9785.97	19515.7
	18421.6	9786.16	19516.3
	18424.2	9786.35	19516.4
	18434.9	9786.81	19519.9
	18459.7	9790.51	19521.5
	18459.7	9799.22	19522.6
	18470.7	9799.51	19523.1
	18472.1	9799.65	19526.1
	18475.1	9802.68	19529.4
	18479.1	9807.54	19558
	18484.7	9808.89	19572.3
	18492.7	9809.89	19578.1
	18498.7	9812.7	19579.9
	18501.9	9814.32	19580.1
	18511.9	9814.32	19585.7
	18520.1	9822.19	19587.5
	18526.2	9823	19596
	18531.7	9826.62	19599
	18545.8	9829.49	19600.9
	18561.9	9830.41	19619.7
	18566.3	9838.76	19653
	18568.6	9840.57	19679.8
	18575.8	9843.92	19681.3
	18582.2	9860.08	19684.2
	18590	9869.3	19687.7
	18619.2	9871.46	19711.2
	18631.9	9873.68	19711.6
	18646.9	9874.86	19727.9
	18651.4	9877.05	19738.7
	18654	9888.54	19747.1
	18655.8	9889.49	19750
	18659.7	9889.62	19765.6
	18684.3	9892.68	19795.2
	18684.6	9894.03	19804.7
	18687.5	9897.22	19806.9
	18715.2	9912.03	19809.5
	18715.7	9915.11	19815.4
	18725.8	9920.16	19817.7
	18737.2	9920.95	19825.9
	18737.3	9924.57	19826.9
	18740.6	9926.78	19829.9
	18764	9928.86	19831.4
	18768	9932.11	19854.6
	18769.1	9932.89	19856.9
	18771.8	9936.65	19860.8
	18774.2	9936.68	19862.5
	18788.4	9938.95	19876.9
	18799.6	9943.41	19880
	18802.9	9947.57	19891.5
	18805.2	9949.35	19906.3
	18809.9	9951.62	19908.9
	18817.6	9966.92	19923.9
	18847.1	9967.62	19927.3
	18848.6	9968.62	19934.8
	18850.2	9977.51	19940.2
	18859.6	9978.24	19941.2
	18876.1	9979.16	19943.1
	18877.4	9980.7	19943.6
	18878.4	9984.41	19951.3
	18878.4	9987.35	19954.7
	18905.4	9988.65	19957.9
	18947.5	9988.92	19997.5
	18948.8	9995.54	20002.3
	18953.9	10000.8	20016.4
	18955.3	10014.5	20023.3
	18957.3	10024.7	20029.7
	18986.5	10027.1	20032
	18996.4	10029.6	20033.3
	18998.6	10032.5	20044.1
	19004.3	10032.7	20050.9
	19007	10033.2	20052.1
	19019.5	10033.8	20055.5
	19026	10038.5	20076.5
	19032.7	10049.6	20077.4
	19042.6	10052.9	20090.5
	19043.5	10056	20092.5
	19045.6	10057.9	20100.5
	19048.2	10059	20102
	19052.7	10067.1	20104.9
	19058.9	10068.7	20107.8
	19067.4	10070.2	20116
	19077.6	10070.3	20116.4
	19078.8	10080.2	20119.9
	19086.1	10089.4	20125.2
	19086.5	10092.7	20125.4
	19092.4	10098.2	20135.1
	19096.9	10098.4	20140.3
	19102	10107.1	20142.4
	19108.1	10107.1	20142.9
	19115.1	10109.2	20159.9
	19117.1	10113	20162.3
	19118.8	10113.2	20165.9
	19142.5	10114.6	20168.7
	19151.4	10118.8	20191.5
	19153.8	10139.5	20195.1
	19161.7	10144.3	20197.7
	19162.1	10144.3	20199.7
	19165.8	10144.4	20201.3
	19167.2	10151.5	20202.7
	19184.7	10155.5	20208.2
	19190.1	10156.3	20215.6
	19192.4	10165	20219.5
	19203	10167	20219.5
	19203.3	10172.6	20223.4
	19212.3	10182	20223.8
	19232.4	10184.7	20233.1
	19235.5	10187.5	20239.6
	19236	10189.8	20241
	19241.4	10193.3	20266.2
	19243.5	10194.8	20268.6
	19248.3	10199.6	20271
	19253.5	10201.4	20278.2
	19254.8	10202.2	20281.7
	19257.3	10203.2	20285.9
	19258.6	10205.5	20286.3
	19259.8	10205.9	20292.6
	19260.1	10206.8	20303.9
	19262.1	10210.1	20308.5
	19262.3	10210.4	20310.7
	19263.3	10212.2	20314.8
	19264.6	10213.9	20320.9
	19271	10215.3	20339.2
	19273.2	10219.6	20349
	19279.2	10224.9	20364.2
	19281.2	10226.6	20364.5
	19293.3	10231.6	20370.7
	19294.2	10232.6	20388.8
	19296.6	10233.7	20404.3
	19306.5	10237.1	20434.9
	19307.3	10239.4	20442.7
	19323.8	10240.2	20447
	19342.4	10241.1	20450.6
	19350.5	10245.1	20453.4
	19377.6	10251.6	20456.1
	19379.3	10255	20456.9
	19386.7	10263.4	20465.5
	19394.6	10263.8	20473.8
	19396.1	10267.8	20485.7
	19399	10286.1	20489.3
	19418	10286.5	20511.5
	19433.6	10289.6	20514.4
	19433.9	10300.7	20517.3
	19439.1	10306.9	20522.1
	19464.4	10307.2	20522.8
	19477.8	10308.5	20538.9
	19481.6	10309.8	20572.1
	19493.4	10311	20574.5
	19501.9	10311.4	20586.1
	19515.5	10315.1	20590.5
	19535.7	10318.7	20595.4
	19538.6	10326.9	20604.8
	19539.1	10334.6	20605.2
	19549.9	10334.7	20614
	19557.3	10335.5	20619.6
	19576.4	10338.8	20624.9
	19581.3	10341.4	20626.8
	19584.9	10347.4	20628.3
	19594.4	10347.5	20633.1
	19602.5	10349.6	20636.2
	19610.6	10355.4	20660
	19613.8	10363.6	20665.7
	19615.9	10365.5	20669.5
	19615.9	10375.5	20670.2
	19616.9	10376.6	20671.9
	19621.8	10379.4	20672
	19623.3	10386.6	20672.6
	19623.5	10386.7	20677.2
	19627.4	10399.3	20691.9
	19627.9	10407.8	20701.6
	19637.1	10413.2	20707.3
	19639.5	10414.9	20717
	19652.1	10419	20726.5
	19677.5	10422.9	20731.8
	19685.5	10426.8	20735.6
	19733	10427.1	20737.6
	19740.7	10440.8	20746.3
	19740.8	10441.1	20769.5
	19752.8	10449.6	20771
	19769.3	10451.5	20784.8
	19770.2	10451.7	20798.6
	19779.1	10453	20800
	19784.3	10460.1	20811.7
	19786.4	10460.8	20813.9
	19792.1	10461.4	20838.2
	19794.4	10466.9	20845.9
	19801.4	10469.7	20864.9
	19801.5	10479.3	20877.5
	19813.2	10485.5	20882
	19816.4	10488.3	20882.4
	19825.6	10490.1	20895.1
	19834.2	10492.6	20898.1
	19844.8	10492.9	20913.1
	19845.9	10498.3	20915.6
	19847.3	10499.2	20924.1
	19848.6	10500.9	20938.2
	19853.6	10501.2	20938.8
	19866.6	10504	20952.7
	19872.6	10505.4	20959
	19873.4	10509.6	20961.4
	19883.5	10509.8	20971.5
	19886.2	10510.5	20975
	19886.5	10514.9	20984.8
	19887.7	10515.6	20988.4
	19896.3	10519.4	20992.1
	19909.3	10522.6	21005.7
	19918.8	10531.2	21031.9
	19924.6	10539.9	21048.1
	19954.2	10543.4	21052.3
	19962.7	10543.6	21056.6
	19980.6	10551.6	21059.5
	19984.2	10560.6	21059.5
	19997.8	10560.6	21061.8
	20002.5	10566	21062.7
	20003.4	10568.1	21065
	20003.5	10572.6	21072.2
	20006	10574	21072.8
	20024	10576.1	21078.5
	20042.1	10576.5	21120.1
	20049.1	10576.8	21124.4
	20050.1	10584.4	21130.4
	20050.7	10603.1	21136.2
	20073	10606.5	21136.6
	20076.3	10607.7	21151.1
	20081	10620.2	21152.8
	20111.2	10627.5	21155
	20111.6	10633.4	21156.1
	20116.9	10635.6	21156.5
	20149	10642.6	21174.7
	20152	10645.3	21179.5
	20152	10655	21180.7
	20155.8	10655.6	21184.4
	20160.1	10659.9	21186.4
	20186.4	10666	21188.1
	20189.2	10670.5	21209.1
	20189.2	10673.5	21210.4
	20196.3	10677.8	21215.9
	20198.5	10680.4	21254
	20199	10681.6	21257.9
	20201.5	10692.3	21262.9
	20207.7	10693.4	21265.4
	20208.4	10696.4	21266.1
	20212.2	10697.3	21266.4
	20216	10701.9	21266.7
	20216.1	10713.5	21279.8
	20232.8	10715.6	21293.9
	20234.3	10717.7	21295.7
	20237.8	10719.8	21302.6
	20250.6	10726.7	21318.4
	20265.8	10729.1	21321.5
	20266.1	10731.3	21331
	20282.9	10731.8	21339.7
	20283.3	10732.7	21340.2
	20291	10738.7	21349.7
	20296.1	10748.5	21356.4
	20296.5	10753.4	21382.2
	20298.4	10755.6	21389.7
	20301.9	10756.6	21393
	20303.4	10758.3	21397.1
	20306.4	10764.6	21419.5
	20307.2	10766.2	21427.5
	20310.4	10767.4	21432.6
	20330.4	10772.8	21434.5
	20331.5	10774.5	21436.7
	20332.4	10774.8	21437.8
	20341.2	10776.7	21438.5
	20345.5	10779.8	21447.8
	20347.1	10787	21451.4
	20350.2	10787.1	21472.1
	20356.5	10789.5	21474.9
	20359.7	10789.5	21476.1
	20360.3	10790.6	21476.4
	20360.9	10797.5	21481.4
	20366	10801.4	21482
	20369.8	10803.2	21484.2
	20374.8	10805.4	21501.9
	20375.2	10808.7	21502.1
	20379.1	10811.8	21506.9
	20386.4	10814.9	21533.5
	20387.9	10816.5	21538.7
	20389.6	10816.7	21539.6
	20401.4	10819.6	21541.7
	20403.4	10825.1	21547.7
	20404.1	10825.2	21558.1
	20410.4	10827.9	21558.9
	20413.9	10829.3	21559.7
	20414.1	10829.6	21570.8
	20417.6	10831.8	21573.2
	20423.5	10832.5	21584.5
	20428.2	10836.7	21590.2
	20431.6	10836.7	21595.7
	20454.1	10837.6	21604.5
	20458.7	10840.3	21605.6
	20461.5	10841.4	21617.9
	20464.7	10842.7	21640.2
	20468.3	10843.3	21644.1
	20481.2	10843.4	21646.1
	20483.2	10848.5	21653.2
	20486.5	10856.8	21654.2
	20492.2	10858.5	21655.5
	20495.2	10859.4	21657.3
	20498.2	10862	21658.7
	20499.7	10871.4	21661.4
	20502.4	10878.6	21664
	20510.6	10881	21669.7
	20526.5	10882.8	21685.1
	20526.9	10884.6	21687.5
	20527.8	10893	21695.5
	20547.7	10895.1	21701.4
	20553.4	10895.7	21711
	20557.4	10896.1	21714.4
	20567.1	10898.1	21714.8
	20572.2	10901.6	21714.8
	20572.5	10903.7	21718.5
	20586.1	10910.7	21729.6
	20604.5	10911.6	21739.6
	20615.9	10911.9	21747.7
	20619.8	10915.1	21758.2
	20635.2	10920.1	21758.7
	20658.3	10921.6	21759.5
	20701.4	10923.6	21759.7
	20709	10926.8	21760.1
	20715.8	10927.7	21795.1
	20723.8	10928.3	21805.2
	20737.1	10929.3	21810.9
	20755	10948.1	21813.8
	20770.5	10949.8	21818.6
	20770.6	10951.7	21824.3
	20779.5	10952.7	21829.4
	20791.4	10953.5	21832.8
	20801.4	10954.2	21837.5
	20819.8	10965.4	21841.9
	20824.4	10966.8	21845.9
	20830.5	10969.7	21846.3
	20836	10974.4	21847.8
	20846.8	10979.6	21862.2
	20853	10982.5	21873.1
	20856.8	10990.3	21879.8
	20860.3	10996.8	21882.3
	20863.4	10998.4	21888.9
	20873.9	10999.4	21893.7
	20877	11000.1	21894.9
	20877.6	11001.4	21913.7
	20882.8	11002.1	21914.2
	20892.3	11007	21917.6
	20899	11008.8	21921.8
	20904.3	11009.8	21936.2
	20907.6	11012.1	21936.5
	20913.9	11016.2	21937.5
	20916.4	11017.6	21947.1
	20917.1	11020.2	21949.1
	20923.1	11024.8	21960.9
	20924.9	11030.1	21966.1
	20926.4	11031	21988.4
	20936.8	11035.1	21989.7
	20943.8	11036.5	22007.7
	20950.1	11049.4	22021.5
	20950.4	11051.3	22022.2
	20962.1	11059	22025.8
	20988.5	11062.1	22036.7
	20995.7	11064.2	22043.4
	20998.2	11067.6	22055.4
	21009.4	11075.3	22065.6
	21038.1	11076.9	22071.9
	21042.6	11079.3	22079.9
	21044.8	11082	22087.8
	21048.4	11082.7	22095.6
	21055.9	11085.4	22103.5
	21059.4	11090.5	22115.8
	21071.6	11093.8	22130.8
	21072.1	11101.3	22136.1
	21072.6	11104.5	22139
	21074.2	11104.8	22145.9
	21076	11105.7	22150.9
	21081	11112.5	22181.6
	21090.4	11114.1	22195.8
	21096.4	11115.1	22204.4
	21109.4	11115.7	22205.1
	21112.2	11119.3	22214.8
	21123.6	11120.2	22227.4
	21130.3	11125.3	22237.4
	21134.6	11126.5	22245.8
	21138.9	11127.2	22249.3
	21140.6	11134.7	22268.2
	21143.4	11135.2	22282.2
	21145.6	11139.1	22290.2
	21146.3	11146.1	22291.9
	21146.9	11147	22297.3
	21151.5	11150.4	22299.6
	21157.4	11152.9	22303.6
	21175.6	11158.6	22313.5
	21182.3	11160.8	22318.9
	21183.2	11169.6	22326.6
	21185.9	11170.4	22348.4
	21187.1	11172.8	22350.3
	21193.7	11175.4	22354.4
	21194.1	11176.5	22378.4
	21204.8	11177.5	22386.4
	21207.8	11181.4	22386.9
	21211.3	11183.5	22387.6
	21217.1	11183.5	22394.3
	21228.8	11194.2	22397.6
	21237.4	11203.5	22411.6
	21244.2	11207.9	22413.4
	21252.5	11214.1	22439.1
	21264.1	11216.9	22439.5
	21269.2	11223.1	22440.8
	21272.5	11223.9	22441
	21272.8	11224.4	22448.4
	21281.5	11225.1	22451.1
	21283.1	11225.4	22475.8
	21299.2	11227.8	22475.9
	21304.5	11228	22490.9
	21305.7	11229.6	22495.3
	21326.7	11230.3	22523.3
	21328	11234.9	22526
	21329.4	11242.6	22541.6
	21334.4	11246.8	22545
	21338	11247.4	22545.2
	21343.1	11257.8	22549.5
	21344.5	11260.9	22570.6
	21357.8	11262.1	22578.5
	21359.5	11265.5	22587.9
	21359.6	11273.4	22590.1
	21368.2	11275.5	22602.1
	21380.5	11276.5	22607.2
	21382.6	11285.1	22611.1
	21382.7	11286.6	22613.6
	21385.1	11288.2	22631.6
	21386.1	11290.5	22637.9
	21406	11293.4	22638.5
	21411.4	11307.7	22639.5
	21432.4	11308.7	22657.9
	21441	11309.8	22669.2
	21450.3	11313.5	22673.9
	21456.2	11313.5	22686.1
	21459.3	11315	22692.6
	21475.2	11319.4	22696.8
	21491.8	11323.7	22702.7
	21511.3	11329.8	22702.9
	21511.4	11331.1	22703.3
	21511.6	11336.1	22707.3
	21512.8	11340.3	22712.5
	21514.8	11343	22714.4
	21520.1	11346.8	22765.2
	21528.6	11347.6	22770.8
	21529.4	11350.1	22791
	21532	11352.8	22792.3
	21535.6	11357.4	22795.6
	21541.4	11357.8	22796
	21562.8	11359.5	22797.8
	21566.4	11363.2	22806.5
	21572.4	11363.6	22814.4
	21574.4	11368.6	22817.8
	21588.2	11368.9	22819.8
	21595.6	11370.6	22823.9
	21596.9	11372.1	22828.6
	21607.5	11373.2	22853.4
	21614	11377	22869.1
	21616.7	11381.1	22872.5
	21621.9	11382	22876.6
	21622.8	11386.1	22888.5
	21632.4	11386.5	22893.6
	21639	11393.9	22903.3
	21639.2	11397.6	22911.8
	21640.5	11397.8	22918.5
	21654.1	11400.6	22930.7
	21668	11402	22941
	21670.9	11408.6	22955.1
	21672.9	11411.8	22958.9
	21690.4	11420.9	22962.9
	21696.5	11422.4	22979.2
	21710	11422.7	22980
	21713.3	11423.4	22982.2
	21723.9	11428.2	22989.2
	21724.4	11428.8	22993.8
	21731.3	11432.7	23002.1
	21733.2	11433.1	23004.7
	21742	11435	23012.1
	21745.6	11435.8	23014.1
	21746	11438.5	23020.6
	21758.5	11439.1	23024
	21758.8	11448.6	23035.4
	21764.8	11452.8	23055.4
	21765.4	11453.1	23059.6
	21766.5	11454.7	23067.4
	21773.5	11456.3	23071.3
	21788.6	11456.9	23079.3
	21789.9	11457.4	23103.4
	21797.2	11458.8	23107.1
	21819.9	11459.6	23109.6
	21824.6	11466.2	23112.9
	21829.7	11469.3	23113.2
	21831.7	11476.5	23122.1
	21832.4	11480.3	23126.2
	21835.5	11490.6	23126.8
	21835.5	11492.8	23130.2
	21836.6	11496.2	23146.7
	21839.4	11497.5	23148.9
	21843.1	11501.3	23150.7
	21847.4	11507.9	23154.5
	21849.8	11509.4	23155
	21851.8	11510.5	23163.2
	21879.3	11516.5	23166.5
	21891.9	11517.1	23172.7
	21894.6	11521.8	23187.3
	21897.3	11522.7	23188.6
	21899	11523.9	23194.8
	21904.3	11524.1	23198.4
	21918.8	11525.2	23212.2
	21920	11532.3	23218.6
	21921.6	11532.7	23225.2
	21923	11533.2	23225.3
	21928.5	11535.4	23228.2
	21934.2	11542	23246.1
	21943	11548.4	23254.1
	21943.9	11550.7	23257.3
	21947.7	11551.9	23268.6
	21949.7	11555.5	23278.6
	21955.3	11558.2	23295.6
	21959.4	11558.4	23313.2
	21962.8	11565.8	23313.5
	21970.7	11566.4	23316.4
	21971	11573.5	23319.2
	21974.1	11578.4	23321
	21979.6	11582.1	23321.2
	21980.4	11596.8	23321.6
	21980.4	11599.5	23328.7
	21981.1	11604.1	23335.1
	21981.2	11607.4	23336.4
	21983.2	11610.4	23340.9
	21984.1	11624.5	23341.2
	21985.4	11628.1	23358.1
	22005.8	11628.7	23360.5
	22014.6	11628.8	23365
	22019.2	11641.1	23366.5
	22025.1	11655.5	23367.9
	22025.4	11658.2	23373.1
	22029.6	11658.3	23381
	22039	11660.8	23386.7
	22040.4	11664.1	23396.3
	22045.1	11667.2	23397.7
	22050.9	11668.9	23408.2
	22055.6	11672.1	23409.6
	22060.3	11672.4	23414.7
	22069	11679.1	23416.5
	22086.5	11686.6	23423.7
	22095	11692.7	23425.7
	22101.3	11699.1	23434.5
	22105.2	11705.7	23447.5
	22109.6	11710.1	23460.9
	22112.2	11710.7	23465.2
	22119.1	11715.1	23466.9
	22120.3	11715.9	23477.6
	22127.1	11716.7	23493.5
	22133.1	11717.3	23495.5
	22159.8	11720.3	23497.4
	22176.8	11722.5	23497.6
	22179.6	11727.2	23516
	22181.4	11727.8	23525.3
	22192.4	11730	23525.5
	22195.7	11736.4	23548.7
	22198.4	11751.9	23552.8
	22203.7	11752.1	23555.6
	22228.9	11756	23571.6
	22240	11757.5	23577.1
	22241.2	11758	23581.4
	22247.6	11760.3	23585.1
	22250.9	11765.6	23586.6
	22254.4	11771.5	23605.8
	22259.1	11775.7	23606.8
	22266.9	11776.4	23611.2
	22284.2	11780.7	23623.2
	22291.2	11784.3	23628.8
	22293.3	11788.5	23634.3
	22298.9	11789.7	23637.9
	22308.6	11789.9	23638.4
	22310.6	11797.1	23648
	22311.2	11802.7	23651.1
	22311.2	11804	23659.5
	22342.1	11807.6	23669.4
	22378.3	11818.8	23669.7
	22382.1	11818.8	23670.4
	22396.9	11820.5	23670.9
	22400.1	11825.4	23671.5
	22408.2	11825.5	23679.1
	22411.9	11829	23689.7
	22436.1	11831.2	23707.3
	22437.8	11831.4	23713.1
	22448.8	11831.5	23724.9
	22462	11831.5	23731.8
	22475.1	11831.5	23736.7
	22477.4	11832.9	23745.2
	22480	11839.8	23749.2
	22489.6	11844.8	23761.4
	22496.5	11844.9	23761.7
	22499.6	11850.4	23762.2
	22503	11851.6	23768.1
	22503.1	11856.6	23768.1
	22508.5	11857.1	23775.3
	22521.8	11864.6	23776.9
	22526.2	11866	23782.8
	22527.3	11878.7	23789.5
	22529.2	11880.4	23790.5
	22534.5	11882.7	23792.5
	22535.4	11883.4	23808.9
	22536.6	11893.5	23810.6
	22546.4	11894.9	23812
	22547.9	11897.5	23826.1
	22555.6	11903.1	23838
	22556.3	11904.8	23843
	22561.1	11907.2	23851.1
	22564.6	11911.6	23859.2
	22564.6	11913.1	23859.2
	22568.9	11914.5	23865.2
	22573.9	11915	23891.2
	22574.9	11915.4	23898
	22581.3	11924.6	23905
	22583.4	11924.7	23907.1
	22615.4	11925.7	23911.8
	22629.4	11926	23911.8
	22635.1	11927.2	23916.5
	22646	11927.8	23925.2
	22649.8	11929.7	23925.7
	22654.4	11930.4	23937.4
	22658.3	11930.9	23941.2
	22659.8	11934.9	23943.4
	22687.6	11938.8	23956.4
	22688.9	11943.9	23959.7
	22689.8	11946.1	23970.3
	22693.4	11957.4	23976.2
	22699	11957.6	23985.6
	22701.8	11969.8	23985.9
	22708.6	11969.8	23988.1
	22716.7	11971.4	24005.9
	22717.7	11979.4	24011.3
	22719.9	11980.3	24011.5
	22721.8	11985.2	24030
	22724.9	11987.1	24041.6
	22752.2	11989.8	24042.8
	22754.8	11990.9	24046.6
	22756	11997.2	24058.5
	22757.5	11997.6	24060.7
	22761.9	11998.3	24083.9
	22764.3	12003.9	24088.4
	22767.1	12006.5	24089.5
	22768.6	12014.6	24097.2
	22773.9	12015.2	24097.4
	22777.4	12031.8	24104.4
	22782.2	12031.9	24114.2
	22789.6	12039.1	24119.2
	22792.4	12047.4	24119.7
	22802.1	12050.8	24119.9
	22808.5	12059.2	24129
	22818.2	12061.1	24132
	22818.3	12061.8	24136.2
	22825.3	12063.7	24143.4
	22826.5	12065.4	24172.3
	22829.4	12067.9	24173.1
	22831.5	12069.7	24176.8
	22845.6	12072.5	24183.3
	22852.5	12075	24186.9
	22854.7	12080	24190.2
	22865.1	12083.1	24200.3
	22886.4	12096.3	24203.1
	22909	12107.5	24211.4
	22909.1	12111.1	24223.3
	22922.2	12112	24234.1
	22930	12114.3	24240.9
	22934	12114.5	24241.6
	22941.9	12121.6	24247.8
	22958.6	12124.8	24248.2
	22959.3	12127.6	24249.7
	22969.1	12130.2	24250.4
	22977.1	12130.3	24251.4
	22986.7	12137.6	24251.5
	22990.2	12148.3	24254.8
	22994.8	12155.8	24255.6
	23002.5	12162.2	24261.6
	23009.1	12162.9	24268.9
	23015.1	12163.3	24286
	23018.5	12168.5	24286.3
	23023.3	12172	24294.1
	23037.6	12184.8	24322
	23043.7	12186.9	24328
	23051.8	12187.6	24332.9
	23058.9	12190.1	24337.1
	23061.6	12190.3	24356.9
	23067.8	12193.1	24365.3
	23069.4	12202.2	24380.7
	23069.8	12210.7	24381.1
	23082.4	12212.2	24387.4
	23084.1	12215.8	24394.6
	23104.2	12216.4	24416.2
	23106.1	12217.8	24426.1
	23108.5	12219.2	24430.2
	23110	12221	24436.2
	23112.8	12223.1	24444.1
	23117.7	12225.2	24445.6
	23121.1	12225.7	24462.6
	23123.9	12232.4	24468.5
	23130.8	12232.9	24476.7
	23133.3	12234.2	24486.5
	23146.8	12238.4	24489.4
	23147.8	12239	24490.4
	23154.2	12242.8	24490.7
	23161.6	12247.6	24508.8
	23164.1	12250.4	24524.2
	23167.8	12252.9	24539.4
	23170.5	12258.2	24539.5
	23185.5	12260.7	24539.8
	23200	12266.7	24547.7
	23208.6	12273.7	24555.1
	23224.4	12274.6	24558.9
	23228	12277.5	24560.8
	23233.9	12287.5	24566.2
	23236.3	12290.4	24569.4
	23237.4	12294	24573.2
	23250.8	12296.4	24577.9
	23260.5	12300.8	24604.1
	23272	12305.6	24604.5
	23300.3	12308.9	24625.8
	23306.5	12312.3	24644.3
	23313.8	12314.2	24653.1
	23313.8	12322.3	24655.5
	23336.9	12323.2	24673.3
	23355.6	12324.5	24689.5
	23356.8	12325.8	24705.6
	23361	12328.5	24707
	23372.9	12329.4	24712.9
	23383.5	12329.5	24713.8
	23394.6	12331.8	24721.5
	23406.6	12333	24727.9
	23416.6	12335.6	24730.4
	23417.3	12337.5	24754.1
	23420.4	12343	24754.3
	23429.2	12345.9	24756.5
	23434.9	12347.1	24761.4
	23446.2	12351.9	24762.4
	23458.8	12357	24766.3
	23459.5	12360.9	24767.3
	23462.1	12362.3	24777.2
	23463.4	12364.8	24783.2
	23466.2	12372.6	24794.9
	23470.4	12375.6	24798.2
	23472.6	12379.1	24804.4
	23479.5	12381.9	24816.1
	23481.2	12388.1	24816.6
	23487.1	12390.8	24821.8
	23488.6	12395.8	24846.5
	23494.4	12399.3	24864.5
	23501.8	12403.1	24865.1
	23506.5	12406.5	24868.1
	23512.6	12409.3	24871.6
	23518.3	12418.4	24872.2
	23521.3	12419.8	24874.8
	23547	12422	24878.9
	23548.4	12423.6	24881.1
	23559.2	12426.3	24882.5
	23569.7	12428.7	24885
	23572.9	12430.8	24892
	23582.7	12434	24893.9
	23584.4	12435.1	24899.9
	23586.4	12439.7	24901.5
	23588.8	12445.2	24906.2
	23595.5	12446.1	24909.9
	23595.6	12446.9	24912.1
	23602.3	12447.9	24918.5
	23611.6	12450.7	24923.6
	23615.6	12454.5	24937.1
	23617	12461.2	24944.2
	23624.5	12464.9	24952.5
	23643.8	12472.1	24957.3
	23654.6	12472.1	24960.7
	23655.7	12473.3	24975
	23662.9	12474.4	24975.5
	23664.2	12474.5	25002.3
	23671	12479.2	25007.6
	23672	12482.1	25008.1
	23673.4	12482.2	25009.7
	23681.5	12486.9	25026.7
	23684.5	12487.2	25027.3
	23687.8	12488.3	25029.6
	23688.5	12491.7	25029.7
	23696.3	12492.1	25035.1
	23697.8	12492.7	25044.7
	23702.7	12494.6	25045.2
	23703.5	12495.6	25045.3
	23705.1	12499.2	25046.8
	23707.8	12506.2	25050.5
	23721.6	12506.3	25052.5
	23735.5	12506.6	25060.3
	23743.1	12506.8	25060.3
	23747.5	12507.4	25075.2
	23749.2	12508.3	25076.6
	23751.6	12508.6	25078.9
	23763.7	12511.9	25083.8
	23764.9	12516.3	25102.8
	23767.8	12530.5	25114.7
	23769.7	12537.3	25130.8
	23771.4	12545.9	25137.7
	23773.7	12546.7	25138.3
	23773.8	12551.9	25147.9
	23781.6	12552.7	25158
	23795.3	12554.4	25159.6
	23796.2	12557.4	25159.7
	23797	12558.8	25168.4
	23800.8	12559.3	25194.2
	23803.9	12560.3	25195.1
	23806.7	12562.8	25209.6
	23809	12567.1	25211.8
	23812.3	12568.2	25218.2
	23814.3	12573.7	25219.4
	23816.4	12578.9	25224
	23816.6	12582.2	25232.4
	23828.6	12582.3	25239.2
	23844.6	12584.2	25258.1
	23848.3	12585.4	25259.9
	23850.4	12586.4	25262.9
	23851.9	12588.3	25266.5
	23857.1	12589.2	25275.1
	23861.8	12604.8	25280.8
	23879.6	12606.9	25283.5
	23885.9	12616.2	25285
	23891.4	12618.6	25290.7
	23896.5	12621.3	25300.4
	23916.2	12628.7	25314.9
	23933.9	12630.7	25319.9
	23939.5	12631.5	25321.1
	23950.9	12636.6	25321.5
	23951.6	12643.7	25325.4
	23971.8	12645	25326.6
	23975.9	12646.6	25338.7
	23983.7	12649.4	25348.4
	23984.4	12653.6	25356
	23987.3	12660.6	25361.8
	23990.6	12668.4	25363.3
	23991.4	12671.4	25365.9
	23998.1	12671.6	25378.6
	24002.1	12675.5	25387.2
	24007.8	12681	25395.3
	24011.4	12689.1	25401
	24015.7	12689.4	25406
	24020.7	12689.5	25406.2
	24027.7	12691.7	25412.2
	24028.4	12692.1	25415.2
	24035.2	12705.6	25416.4
	24047.9	12716.4	25418.3
	24050.7	12719.2	25418.7
	24058	12720.6	25438.7
	24078.9	12723.6	25447.3
	24081.5	12729.9	25450
	24083.5	12732.2	25477.3
	24089.9	12733.8	25479.4
	24094.8	12733.9	25482.6
	24108	12740.2	25488.9
	24117.2	12743.3	25489.9
	24123.4	12744.1	25494.1
	24125.4	12749.7	25497.5
	24128.7	12751.1	25499.1
	24129.8	12751.4	25500.2
	24136.2	12753.1	25506.6
	24144.1	12753.1	25530.5
	24148.6	12756.9	25532.3
[truncated: 4,049 more rows]

## Sheet: Supplementary Figure 2
Supplementary Figure 2a: callose quantification based on the number of gold particles in PD
	11WSD	Cold	Variable Cold
	12	8	20
	13	11	15		ANOVA summary
	15	9	14		F	46.05
	18	9	13		P value	<0.0001
	19	10	10		P value summary	****
	8	6	20		Significant diff. among means (P < 0.05)?	Yes
	9	7	15		R squared	0.3039
	11	10	12
	12	12	11		Tukey's multiple comparisons test	Mean Diff.	95.00% CI of diff.	Below threshold?	Summary	Adjusted P Value
	18	8	18		11WSD vs. Cold	4.694	3.022 to 6.366	Yes	****	<0.0001
	15	16	10		11WSD vs. Variable Cold	-0.7111	-2.450 to 1.028	No	ns	0.5996
	16	9	19		Cold vs. Variable Cold	-5.405	-6.833 to -3.977	Yes	****	<0.0001
	14	4	18
	11	12	12
	8	12	19
	13	7	12
	14	8	8
	7	5	18
	19	14	7
	10	10	9
	12	9	7
	12	17	7
	11	13	15
	7	10	18
	13	10	23
	18	14	11
	10	5	19
	11	6	13
	12	7	18
	13	10	7
	9	8	16
	15	12	15
	15	3	11
	17	9	17
	10	8	10
	10	7	13
	20	9	19
	16	10	23
	16	5	13
	11	8	16
	12	10	14
	15	8	11
	17	7	7
	22	9	18
	24	9	21
		11	17
		13	13
		11	13
		6	8
		14	18
		13	19
		8	11
		7	11
		8	17
		10	12
		8	9
		11	7
		10	19
		7	7
		17	16
		8	17
		8	13
		9	15
		6	26
		6	22
		7	16
		7	16
		6	20
		6	6
		7	7
		4	20
		5	18
		10	17
		5	6
		3	12
		7
		8
		6
		8
		12
		6
		8
		8
		8
		7
		8
		16
		14
		12
		3
		13
		11
		7
		10

## Sheet: Supplementary Figure 3
Supplementary Figure 3a: PD per cell												Supplementary Figure 3c: PD density
	11WSD	Cold	Variable Cold									11WSD	Cold	Variable Cold
	2	4	1									1.80245	1.17716	0
	4	3	7		ANOVA summary							2.1631	0	1.76585		Brown-Forsythe ANOVA test
	9	6	8		F	2.625						0	0	0		F* (DFn, DFd)	28.50 (2.000, 10343)
	8	4	6		P value	0.0759						4.61361	0	1.82149		P value	<0.0001
	8	9	13		P value summary	ns						3.93236	5.76812	0		P value summary	****
	4	12	11		Significant diff. among means (P < 0.05)?	No						1.84094	2.50815	1.63239		Significant diff. among means (P < 0.05)?	Yes
	5	5	6		R squared	0.03448						8.54518	0	11.2867
	12	5	3									0	8.51064	13.3156		Welch's ANOVA test
	8	8	3		Tukey's multiple comparisons test	Mean Diff.	95.00% CI of diff.	Below threshold?	Summary	Adjusted P Value		5.8651	3.03582	0		W (DFn, DFd)	28.15 (2.000, 7351)
	7	9	4		11WSD vs. Cold	-0.66	-2.498 to 1.178	No	ns	0.6723		17.8998	3.39328	0		P value	<0.0001
	7	9	12		11WSD vs. Variable Cold	-1.76	-3.598 to 0.07766	No	ns	0.0636		5.67376	7.06215	0		P value summary	****
	11	8	13		Cold vs. Variable Cold	-1.1	-2.938 to 0.7377	No	ns	0.3347		7.86473	2.88434	9.10747		Significant diff. among means (P < 0.05)?	Yes
	7	8	3									0	4.55373	4.51399
	9	0	4									0	0	8.65052		Dunnett's T3 multiple comparisons test	Mean Diff.	95.00% CI of diff.	Below threshold?	Summary	Adjusted P Value
	0	13	5									2.19058	0	0		11WSD vs. Cold	0.9339		No	ns	>0.9999
	3	13	6									0	4.12031	0		11WSD vs. Variable Cold	0.4573		No	ns	>0.9999
	6	2	5									2.93255	10.8167	3.56824		Cold vs. Variable Cold	-0.4766		No	ns	>0.9999
	0	1	7									0	3.97852	9.83284
	8	12	4									1.98886	0	6.65779
	5	14	10									4.22119	3.09023	6.92042
	15	3	15									5.76701	0	4.61467
	9	5	6									0	7.28597	10.8155
	9	13	9									13.8408	7.20981	5.493
	4	10	12									5.40833	0	1.76585
	8	3	16									5.08906	6.92281	8.65052
	6	12	14									7.20981	3.76223	4.94315
	3	1	5									12.1862	8.94988	5.24384
	5	10	8									0	9.10747	0
	9	13	3									7.98722	0	9.94431
	7	3	1									7.20981	4.12031	18.2149
	10	11	12									9.35454	4.67727	4.80769
	4	9	14									9.98336	0	0
	2	11	13									5.67376	5.96659	6.8306
	4	8	8									9.10747	0	10.4877
	2	12	11									0	3.2041	4.94315
	7	3	18									9.35454	4.27259	7.52445
	6	14	12									17.304	4.32526	14.4196
	7	10	7									6.78656	4.6769	2.66241
	10	10	7									6.40889	4.49438	3.3279
	5	6	16									5.08906	3.46141	2.30734
	10	14	12									2.24719	4.67727	4.12031
	6	3	11									2.54453	0	0
	7	8	9									6.10749	0	4.55373
	10	8	10									0	5.76701	8.65052
	5	9	8									2.27687	6.18047	0
	11	7	11									9.6123	5.40833	0
	15	9	5									0	7.31172	11.5367
	9	0	11									9.61538	9.88631	3.53107
	9	2	10									4.55373	9.10747	5.76701
	11	9	11									0	0	8.23723
												0	4.80769	0
												0	3.93236	0
												0	3.84541	0
												9.61538	5.96659	3.26477
												3.2041	6.65779	0
												8.24063	4.80654	1.63239
												2.33863	5.67376	8.23723
												3.76223	23.6035	5.16529
												0	11.0457	17.304
												28.8434	3.84615	12.5104
												0	0	0
												4.32526	4.22119	0
												16.225	9.4399	0
												6.92281	3.46141	8.04829
												4.94438	9.61538	8.65052
												6.07165	0	0
												0	4.22119	0
												0	8.79765	6.65779
												0	5.67376	0
												19.7726	5.24384	5.29726
												4.55373	6.18047	4.02414
												15.7307	3.76223	8.37287
												0	3.53107	5.58347
												0	7.63359	4.94438
												15.7307	2.88392	5.16529
												0	0	4.67727
												0	8.94988	0
												0	0	0
												0	11.3214	5.13963
												3.20482	5.58347	2.79096
												7.86576	7.77756	0
												0	5.40833	0
												5.40833	5.08906	10.3008
												6.29327	4.43656	7.52445
												12.3609	0	15.2672
												0	0	8.87311
												9.88631	0	7.44325
												5.40833	6.52955	0
												0	9.88631	15.4967
												5.0163	0	5.24466
												0	3.53107	0
												9.61307	13.6612	6.57174
												6.29327	0	3.2041
												3.26477	9.6123	0
												5.76701	5.08906	0
												15.3846	5.96659	5.40833
												4.67727	8.51064	0
												12.3609	7.41656	6.60502
												0	4.5529	0
												3.42642	4.61467	6.92042
												13.0591	3.76223	0
												4.22119	0	0
												0	4.87448	0
												9.10747	11.5385	0
												0	0	7.31172
												0	5.08906	8.87311
												0	4.12031	7.86576
												11.5367	6.41026	3.32779
												16.225	3.26477	9.35454
												0	5.46448	0
												14.4196	11.7302	14.0318
												0	6.18047	0
												13.5731	4.94315	10.8167
												0	11.5367	0
												14.9165	0	5.58347
												9.35454	4.3262	14.273
												0	2.88434	3.2041
												5.58347	4.61467	10.1798
												0	8.34028	0
												7.69231	0	0
												8.87311	7.20981	0
												0	0	8.4406
												3.84615	4.22119	0
												6.29327	0	3.39328
												11.5385	0	0
												8.65052	2.37023	6.65779
												0	0	0
												4.55373	8.65301	11.4286
												7.86782	0	8.23949
												7.20981	0	13.6612
												5.96748	6.4082	8.04829
												4.67727	19.9734	7.86782
												4.74046	9.2707	5.67376
												0	2.66241	10.8155
												6.41026	4.94315	14.4196
												0	0	8.04829
												10.5932	5.40833	0
												3.46141	6.92281	8.24063
												4.55373	3.2652	4.55373
												0	10.8147	4.32526
												0	4.12031	0
												5.76701	4.22119	3.26477
												0	0	0
												13.3097	4.80769	5.76868
												8.87311	4.55373	0
												16.0966	5.76701	2.6617
												0	0	9.61384
												9.74896	4.85201	0
												15.7356	4.32526	0
												0	0	8.87311
												12.3609	0	4.80654
												3.39328	12.3609	9.50751
												7.20981	0	0
												5.52283	3.53107	4.02414
												0	7.86473	12.3609
												16.7504	0	7.69231
												10.4877	5.96659	9.2707
												10.986	6.52955	4.67727
												0	7.63359	11.0457
												10.3824	0	11.5385
												7.74793	7.86576	0
												7.36377	8.04829	5.76701
												2.62192	0	0
												7.20981	0	6.18047
												3.06279	7.20981	7.72559
												2.93255	2.79096	18.5414
												17.304	2.83688	6.4082
												2.54453	0	6.18047
												12.9758	0	2.98329
												0	5.40833	0
												9.10747	3.09023	2.93255
												7.11069	0	3.76223
												5.67376	3.14663	11.1669
												0	14.4196	7.20981
												3.26477	9.88631	5.4942
												8.11249	3.84615	7.20981
												11.1669	0	7.06215
												5.58191	8.23949	0
												0	0	0
												0	5.83317	0
												3.68189	5.493	0
												9.4399	3.09023	8.65301
												5.96659	0	0
												6.29327	9.4399	3.14663
												0	0	4.43656
												6.07165	3.93236	5.96659
												0	3.68189	4.38116
												0	3.68189	5.76701
												8.23723	8.65052	0
												0	0	5.08906
												7.52445	7.36377	5.40833
												2.37023	3.84615	0
												12.9758	9.61538	0
												4.43656	5.16529	0
												3.76152	11.7971	0
												0	10.1792	8.73973
												9.35454	5.96659	5.76868
												0	0	6.92042
												9.10747	3.26477	8.65052
												0	4.43656	5.96696
												8.76232	0	9.61538
												5.76812	3.2041	5.0163
												0	9.35454	13.8408
												0	7.36377	4.02414
												19.2271	0	0
												0	7.86473	4.67727
												3.84541	9.61538	0
												0	7.52445	0
												3.6049	11.534	2.19058
												7.20981	3.93236	4.80769
												13.312	3.53107	9.4399
												0	6.8306	0
												7.69231	8.11249	0
												8.40054	8.65052	0
												9.10747	3.32779	12.8178
												0	6.4082	9.98336
												5.40833	3.84615	7.77756
												3.68189	15.4512	11.534
												8.30565	0	10.4877
												3.6049	2.03583	13.312
												12.3609	4.80769	6.92042
												0	7.20981	9.10747
												7.69083	0	3.93236
												0	5.24384	10.8167
												0	6.18047	0
												0	4.80769	2.98329
												0	6.18047	10.3842
												3.76223	5.8651	8.44238
												6.4082	4.94315	0
												0	11.7971	0
												3.46141	0	5.67376
												10.3842	4.55373	0
												3.14663	6.6045	0
												4.80654	0	5.24384
												0	8.23949	7.36377
												7.20981	6.59196	7.86782
												16.0205	0	15.7356
												4.12031	10.1798	0
												7.20981	18.5414	0
												0	0	5.58347
												2.37023	3.32779	0
												6.29327	4.12031	0
												0	6.18047	0
												11.1669	6.92042	2.93255
												6.74157	0	4.12031
												3.26477	2.79096	0
												0	8.65052	6.18047
												3.3279	17.301	3.14663
												8.65052	7.06215	15.7307
												0	2.43724	0
												0	2.35433	6.57174
												0	4.02414	5.24384
												4.32526	4.55373	0
												0	5.08906	0
												4.94315	4.67727	13.8408
												0	7.52445	3.72162
												13.3097	2.83688	4.43656
												0	0	6.41026
												7.44325	8.94988	4.02414
												4.12031	9.35454	4.38116
												5.96659	0	10.1792
												2.47182	5.96659	14.6628
												0	7.52445	7.52445
												8.87311	9.61538	5.67376
												8.23723	0	9.35454
												5.58347	13.8408	5.08906
												11.7971	6.65779	11.2867
												0	0	6.78656
												4.22119	0	13.312
												11.7971	6.65631	0
												3.09023	6.92281	0
												8.23723	6.65557	10.4877
												7.86576	4.32526	12.3609
												0	12.3609	8.65052
												0	5.40833	2.66241
												0	6.18047	5.58347
												7.52445	0	7.69231
												4.02414	8.23723	4.02414
												9.61538	10.6815	9.61538
												8.44238	0	4.55373
												7.52445	0	4.80769
												8.87311	4.43656	0
												7.86782	7.86473	5.40833
												6.65779	0	4.94315
												0	4.12031	3.2041
												0	0	7.20981
												0	0	0
												6.65557	5.40833	4.32638
												28.8392	6.57174	0
												8.04829	2.08507	4.80654
												0	2.83688	6.52955
												0	4.94315	0
												0	3.53107	16.225
												0	8.23723	0
												0	7.41656	5.40833
												0	4.12031	0
												0	0	3.93269
												3.93298	6.65557	6.29327
												0	0	0
												0	12.6636	12.7226
												11.0457	11.5367	0
												4.80654	5.96659	10.1792
												13.312	9.88631	3.03582
												6.07165	4.43656	8.51064
												4.32526	4.55373	7.20981
												11.1669	3.39328	4.22119
												8.79765	19.2271	7.69083
												9.35454	5.16529	5.40833
												14.4196	0	7.86473
												3.76223	5.58347	3.93236
												8.65052	5.16529	4.80769
												0	4.22119	3.26477
												7.52445	0	10.4877
												0	9.10747	3.93314
												15.7307	4.94315	6.57174
												4.80769	3.93236	5.24384
												23.0734	10.4254	0
												6.07165	8.24063	6.65557
												5.493	8.87311	5.01517
												5.40833	7.86473	0
												5.40833	5.40833	3.20451
												3.39328	4.2203	0
												0	6.92281	0
												4.02414	8.65052	10.8167
												0	0	3.68189
												0	3.14663	2.43724
												0	6.41026	0
												4.43721	0	0
												0	0	12.1433
												6.92042	0	11.0448
												0	0	30.5375
												0	6.48929	5.96659
												0	0	0
												4.67727	9.10747	0
												4.87448	0	11.7302
												0	4.55373	0
												0	0	10.8155
												7.69231	3.93236	8.44238
												6.78656	10.0326	0
												3.84615	9.35454	6.48929
												0	8.94988	18.8798
												1.96657	0	0
												2.54453	0	9.74896
												4.02414	3.803	0
												5.08906	0	6.41026
												0	5.16529	4.07166
												11.0457	9.88631	0
												3.03582	10.1792	13.312
												7.86638	4.55373	2.83688
												0	0	11.3475
												11.534	4.43656	15.0489
												0	0	3.53107
												12.8164	0	11.5367
												8.54518	4.27259	5.08906
												0	0	10.1781
												10.8155	2.37023	7.86782
												2.50752	7.31172	10.3842
												0	9.35454	0
												3.39328	0	2.8372
												0	5.16529	7.20981
												9.10747	2.43724	5.89971
												7.20981	4.67727	11.534
												0	0	18.2149
												8.04829	4.94315	5.16529
												0	3.09023	7.52445
												0	6.18047	6.65779
												21.631	0	0
												8.04829	6.92281	11.1669
												6.78656	0	4.12031
												0	7.69231	8.37287
												0	0	8.04829
												3.76223	2.66241	10.9529
												4.17014	6.92281	3.84615
												0	3.26477	0
												0	0	5.96659
												3.39328	0	3.93236
												7.86782	0	0
												3.93236	3.6049	9.61538
												10.4877	10.1781	6.33045
												6.65557	5.08906	0
												5.40833	8.65052	7.52445
												6.92281	12.8205	3.76223
												2.79096	0	10.1792
												0	5.08906	0
												3.6049	6.92042	17.301
												10.1781	5.58347	10.986
												8.65052	0	0
												4.32526	2.66241	3.09023
												3.6049	10.1792	8.94988
												7.41656	5.16529	0
												0	5.76868	0
												3.39328	6.41026	7.63359
												4.61467	6.65779	0
												0	3.14663	5.58191
												3.76223	13.3156	9.10747
												0	0	12.6185
												2.7465	4.43656	16.225
												5.40833	7.77756	16.4745
												11.5385	0	8.79765
												3.39328	0	5.58243
												0	0	8.04829
												2.30734	4.94315	0
												6.18047	10.0326	0
												10.5932	6.92281	10.8167
												5.96659	4.55373	5.67376
												0	6.92201	0
												0	2.43724	8.24063
												5.08906	8.37287	3.14663
												0	7.69231	7.52445
												2.70416	8.51064	4.22119
												6.92042	10.4877	4.3262
												6.65779	0	0
												0	5.29755	4.67727
												4.12048	6.92201	2.98329
												8.24063	6.41026	0
												7.52445	3.26477	11.1669
												2.93255	2.98329	12.8205
												1.96657	0	6.52955
												2.21877	4.07166	10.1798
												5.16529	8.04829	5.24384
												3.6049	9.35454	13.8408
												0	0	6.18047
												21.631	0	11.0457
												8.04829	0	5.58347
												0	7.52445	0
												0	0	7.98722
												3.76223	0	3.2041
												7.86473	0	0
												4.80769	0	2.62192
												7.20981	0	4.807
												5.08906	7.06215	8.11249
												10.8167	0	7.52445
												5.96659	8.11249	2.43724
												0	0	0
												3.76223	0	14.8295
												0	9.10747	0
												0	0	4.67727
												0	5.70451	0
												0	0	9.10747
												3.5312	5.0163	7.20981
												0	17.301	0
												5.8651	7.52445	0
												5.58347	4.43754	9.74896
												9.10747	3.2041	10.8147
												4.3262	5.8651	3.26477
												0	5.40833	0
												10.1781	0	6.65779
												7.20981	0	4.12031
												6.92042	4.80769	0
												3.46141	0	11.9332
												5.76701	0	11.2867
												0	0	10.8155
												2.06016	4.80769	0
												0	9.74896	3.68189
												7.86782	3.09023	11.5385
												7.86473	2.98329	10.986
												7.52445	0	0
												0	18.1087	4.32526
												0	7.52445	10.4877
												5.40833	8.23995	0
												0	0	6.92281
												0	0	4.94315
												2.24719	3.14663	0
												7.52445	5.96659	0
												18.2149	0	0
												0	5.24384	2.70416
												0	9.88875	0
												0	0	5.08906
												5.16529	5.16529	0
												0	0	10.8167
												0	12.3609	0
												2.70416	4.12031	5.40804
												5.58347	3.6049	0
												0	3.76223	7.69231
												9.61538	0	4.94438
												4.02414	3.6049	4.12031
												2.03583	0	0
												0	0	9.61538
												0	0	9.4399
												0	16.4745	4.55373
												9.6123	8.23723	4.12031
												0	6.07165	0
												3.46093	3.68189	0
												0	0	10.1792
												6.18047	6.52955	0
												0	8.79765	5.96659
												0	0	5.493
												15.7307	0	5.58347
												10.1792	11.3843	6.65779
												0	0	11.7971
												0	2.83688	0
												4.74046	6.92042	2.79096
												10.1781	9.10747	2.1631
												6.18047	3.2041	0
												2.83688	6.18047	10.3842
												0	3.76223	3.2041
												2.50815	4.67727	10.6496
												0	8.14332	3.32779
												10.8167	0	7.52445
												6.18047	0	4.43656
												0	0	19.2271
												2.43724	0	7.36377
												0	8.65239	0
												4.17014	0	8.44238
												0	0	2.47219
												0	11.5367	2.24719
												0	5.67376	11.5367
												1.76585	3.14663	3.26477
												5.76701	8.87311	2.88434
												5.08906	0	4.67727
												0	4.74136	3.68189
												0	10.0326	0
												3.53107	0	8.04829
												10.4877	6.74157	3.76223
												0	0	7.20981
												8.98876	9.35454	4.94315
												0	7.86782	5.76701
												5.32481	2.43724	8.24063
												14.4196	17.301	9.61538
												0	2.50815	7.41656
												10.3008	0	0
												0	0	11.0457
												6.18047	0	7.06215
												0	3.93314	2.30734
												12.6636	0	15.0489
												0	0	9.35454
												0	10.5932	3.6049
												4.80769	28.8434	8.44238
												0	4.80692	9.35454
												0	8.04829	4.3262
												5.96659	6.78656	15.0489
												0	0	11.409
												5.89971	5.76868	10.5932
												0	3.68189	6.18047
												9.35454	0	0
												6.92281	0	5.24384
												7.69231	2.93255	10.4877
												6.65779	0	0
												9.35454	0	18.8798
												0	6.4082	0
												0	0	0
												0	0	11.3475
												5.96552	0	8.23723
												20.7612	2.30734	0
												0	0	6.92042
												10.5932	0	4.55373
												0	0	21.631
												0	7.52445	10.9529
												0	7.86473	6.78656
												0	0	8.23723
												5.40833	0	0
												0	0	10.3306
												0	0	1.76585
												11.5385	0	5.96659
												4.94315	2.11015	5.96659
												4.43656	6.18047	3.39328
												0	6.52955	10.08
												0	0	5.16529
												3.2041	0	5.08906
												4.80769	3.76223	0
												2.30734	4.80654	10.8147
												0	3.76223	11.3475
												0	0	0
												6.18047	7.52445	0
												3.53107	0	9.10747
												4.22119	2.7465	4.2203
												0	0	5.96659
												8.23723	0	9.79432
												7.69231	6.18047	0
												7.11238	3.14663	6.65779
												0	3.6049	6.92281
												0	4.43656	9.10747
												0	2.58264	7.86782
												4.80769	0	0
												0	5.08906	0
												13.312	0	11.2846
												0	0	5.08906
												6.65557	5.08906	0
												17.304	0	0
												6.4082	0	6.41026
												10.1781	0	5.493
												4.32526	0	0
												0	2.19058	0
												4.32526	0	0
												0	0	6.74157
												13.312	2.37023	5.96659
												12.8205	6.18047	9.4399
												7.86576	0	2.08464
												4.67727	8.23723	0
												2.88434	3.93236	2.43724
												0	4.12031	0
												8.11249	0	7.52445
												0	0	4.55373
												0	5.96659	0
												0	0	4.94438
												2.30734	3.68189	4.17014
												6.4082	0	3.09023
												0	0	12.6636
												3.53207	2.88434	11.1669
												2.98329	0	3.6049
												12.3609	6.10749	0
												0	7.69083	6.18047
												0	10.8167	15.3846
												5.58347	0	7.98722
												0	3.32779	3.68189
												13.3097	0	15.0489
												7.86782	6.18047	2.58264
												0	13.3156	0
												0	0	0
												6.18047	6.41026	0
												2.47219	8.24063	4.55373
												7.52445	14.0318	0
												27.3224	4.94397	6.29228
												0	0	0
												0	13.3097	9.79432
												3.68189	3.76152	2.88434
												0	8.54518	5.24384
												5.76701	0	0
												0	7.20981	3.03582
												0	4.12031	0
												8.04829	14.4211	2.40327
												3.46141	0	6.10749
												4.12031	2.50815	0
												0	3.26477	0
												4.02414	12.6636	0
												0	7.86473	3.72162
												0	4.55373	6.18047
												0	8.65052	0
												0	2.47219	0
												6.4082	5.76868	6.18047
												4.55373	0	4.32526
												0	4.12031	0
												2.30734	7.86782	9.50751
												2.27687	7.69231	13.8408
												0	0	0
												7.21007	3.68189	4.02414
												3.64299	3.88878	4.02495
												2.30734	6.92161	8.65052
												7.63359	10.4877	1.80245
												8.43882	3.26477	4.12031
												0	0	0
												5.58347	17.0904	6.65779
												0	9.74896	0
												3.03582	0	9.10747
												13.4831	0	0
												0	2.88434	2.47219
												5.96659	7.69083	6.41026
												0	0	0
												8.65276	8.65052	15.7307
												7.86535	0	5.08906
												0	6.74157	2.62192
												4.80769	12.8205	0
												4.67727	5.0163	7.06215
												6.18047	4.22119	0
												7.52445	4.32526	0
												4.74046	0	3.46141
												0	5.40833	4.38116
												14.4189	9.6123	19.2308
												11.5385	4.67727	5.89971
												2.98329	3.84615	10.1792
												0	13.312	1.60231
												3.93314	0	0
												8.65202	0	0
												9.4399	4.02414	0
												5.67376	4.61467	4.17014
												18.0785	5.70451	11.3843
												4.02414	4.80769	0
												0	7.20981	0
												0	7.36377	11.9332
												14.4196	8.65052	10.1792
												17.6554	0	5.58347
												8.65052	2.88434	5.24384
												9.10747	6.57174	0
												9.79432	7.06215	10.8147
												10.4877	0	8.23723
												6.92281	3.84615	0
												6.10749	2.1631	2.03583
												0	12.6636	0
												0	6.18047	9.35454
												7.20981	12.1128	4.12031
												0	8.87311	14.4196
												8.44238	6.33045	11.5357
												7.52445	6.65779	6.18047
												4.80769	0	4.22119
												4.55373	0	2.24719
												0	11.9925	8.34028
												0	9.35454	0
												5.58347	0	12.3609
												0	11.9332	3.6049
												0	2.98329	0
												7.31172	2.54453	0
												18.4094	7.06215	11.9332
												8.65052	0	5.0163
												0	5.40833	23.6035
												0	16.8848	10.4877
												0	4.61467	0
												9.10747	7.20773	9.79432
												6.18047	0	0
												13.3097	3.53107	0
												9.98336	7.36377	4.74046
												2.21877	7.52445	2.24719
												11.7971	6.18047	0
												8.51064	7.36377	2.37023
												10.8167	0	7.06215
												14.0318	0	0
												9.61538	0	3.53107
												0	10.8147	20.7684
												10.1792	11.5367	0
												4.67727	4.49438	6.18047
												4.80654	14.6628	0
												7.52445	10.0306	3.6049
												3.14663	0	0
												5.8651	10.8167	0
												7.06215	4.67727	0
												5.96659	10.4877	17.8998
												0	0	5.16529
												0	4.94438	3.39328
												10.3008	5.24384	15.7356
												5.04032	0	0
												8.11249	0	5.40833
												13.312	15.7332	9.10747
												3.53107	7.20981	11.5385
												0	5.64228	17.304
												24.7117	5.40833	3.6049
												18.8798	6.65779	9.61538
												7.41656	6.92201	6.92281
												0	0	8.4832
												0	8.44238	0
												6.92042	13.0591	3.76223
												9.10747	7.69231	0
												4.32526	2.79096	3.93314
												5.58254	0	9.4399
												13.6612	3.14663	12.0724
												6.52955	4.22119	0
												12.3609	3.93236	6.65779
												7.52445	0	9.10747
												6.18047	7.69083	2.79096
												6.07165	0	0
												8.24063	3.32779	8.04829
												13.3097	11.0939	9.88826
												3.84615	5.40833	3.68189
												4.12031	4.12031	0
												12.3609	11.1129	0
												10.8167	5.8651	0
												0	5.493	0
												9.10747	0	2.21877
												2.62192	9.74896	3.88878
												9.61538	11.2867	4.02414
												15.7315	8.23723	0
												7.20981	0	7.52445
												0	7.52445	2.47219
												3.03582	3.14663	11.5367
												8.65052	10.8167	8.24063
												10.4877	0	3.76223
												4.67727	0	5.08906
												10.8147	0	5.96659
												0	0	7.74793
												5.58347	9.10747	6.78656
												4.21994	16.0205	4.94438
												0	4.32526	3.14663
												2.93255	6.18047	5.76701
												4.67727	5.96659	8.24063
												0	8.44238	2.54453
												19.2308	0	5.96659
												0	11.3843	0
												5.76701	5.08906	2.98329
												4.67727	0	7.20981
												0	0	11.534
												2.58264	0	9.10747
												4.12031	2.93255	4.12031
												5.58347	15.0489	12.8205
												12.3609	5.40833	5.8651
												5.24384	4.22119	0
												11.9332	10.8167	5.24384
												15.7315	0	5.493
												3.76223	3.09023	0
												7.86473	10.1781	0
												19.2308	11.2876	6.18047
												0	3.93236	4.12031
												11.2867	0	5.493
												14.4211	8.23723	1.78412
												0	16.0953	0
												5.58347	10.1781	11.5367
												4.27259	5.40833	14.8295
												4.74046	1.64799	0
												0	6.41026	12.3609
												6.92042	19.9734	7.36377
												7.86782	0	4.94438
												1.53144	0	3.39328
												19.2271	11.9332	10.8167
												11.9332	7.52445	0
												0	9.88875	0
												0	5.67376	3.53107
												12.3609	10.3306	0
												7.52445	6.4082	4.32526
												8.65089	4.12031	8.76232
												10.4877	13.3097	7.52445
												0	12.8205	0
												12.6636	5.40833	5.67345
												2.58264	0	6.4082
												2.58264	0	5.76701
												11.9332	19.2308	6.92281
												7.86782	4.12031	2.66241
												4.43656	3.6049	3.11769
												7.86473	13.8408	5.40833
												4.94315	0	7.69231
												7.86782	0	0
												43.262	4.22119	12.3609
												0	7.69231	8.04829
												7.20981	11.5385	7.41656
												21.6294	4.22119	8.24063
												16.225	0	2.70416
												11.2867	5.86579	9.88631
												2.83688	9.94431	0
												0	3.53107	0
												12.0724	0	2.54453
												4.12031	0	6.18047
												0	4.12031	7.86473
												18.5414	0	0
												16.3239	11.534	12.3609
												18.8111	7.20981	3.72162
												0	14.8295	0
												7.31172	9.10747	22.5734
												0	0	5.24384
												0	5.76868	43.262
												12.3609	8.23949	8.94988
												6.65779	2.62192	0
												9.10747	0	0
												18.2149	11.0939	0
												4.32526	6.29327	5.96659
												5.83317	16.0966	0
												0	5.24384	2.88434
												0	3.93236	13.6612
												0	9.88851	4.22119
												0	0	3.03582
												9.61538	0	3.46141
												0	10.3306	10.5932
												3.46141	4.32526	11.534
												2.16324	3.14644	2.21877
												28.8392	10.8167	10.1792
												14.4196	5.96659	8.24063
												10.1792	5.96659	0
												0	7.86473	0
												6.41026	13.3156	11.2867
												2.27687	0	7.20981
												8.24063	6.4082	0
												7.41675	8.24063	4.47561
												5.08906	5.08906	0
												0	4.67727	7.20981
												5.08906	0	0
												5.96659	5.24384	0
												0	0	2.88434
												4.80769	10.4877	0
												24.7219	10.8155	17.8998
												12.0724	11.1669	0
												7.69083	0	0
												5.58347	0	5.58191
												0	9.2707	3.6049
												4.22119	5.76701	0
												5.32481	4.43656	2.98329
												0	5.70451	8.44238
												0	0	8.31947
												13.3097	0	10.4877
												0	13.312	3.76223
												3.76237	0	2.98329
												7.79472	0	6.18047
												0	5.08906	14.1243
												6.78656	3.93236	3.14663
												5.40833	5.58347	3.6049
												12.8205	4.43656	0
												5.29755	0	8.24063
												10.3842	19.2271	3.60516
												4.87448	9.10747	12.8205
												6.92089	4.32526	6.92042
												6.8306	11.5367	15.7295
												11.5385	0	0
												0	6.18047	0
												8.87508	0	1.92271
												9.43782	9.2707	10.1781
												9.10747	7.20981	9.88631
												8.44238	7.95545	5.76701
												9.35454	6.92042	0
												7.52313	6.40943	1.74795
												0	6.65557	0
												18.2149	0	12.8205
												3.03582	0	0
												3.93298	3.49589	10.8155
												4.80769	0	9.88631
												8.04829	3.46141	2.93255
												11.936	12.3609	4.02414
												7.20981	0	0
												5.08906	4.22119	2.50815
												0	2.83688	0
												13.8447	11.5374	9.35454
												8.65052	17.307	8.65052
												6.41026	0	0
												2.43724	0	0
												10.986	6.92281	4.94315
												4.22119	14.4196	10.8147
												6.92042	4.55373	0
												7.86782	10.8155	4.27259
												0	0	4.32526
												7.0159	7.20981	7.36377
												0	0	9.61538
												5.24384	7.69231	8.4406
												5.76701	0	0
												4.80654	2.88434	3.46141
												7.86782	12.8164	0
												3.93236	5.08906	18.5414
												11.5374	0	4.43656
												0	0	3.6049
												5.08906	0	0
												4.43754	0	4.12031
												9.88631	6.65779	0
												7.52445	5.16529	0
												5.8651	4.80769	10.8155
												8.54518	16.8848	0
												5.24384	4.22119	0
												0	6.18047	15.1791
												3.76223	8.23723	6.92042
												6.41026	2.06016	0
												3.46141	0	7.86782
												4.87448	8.44238	6.65557
												18.8111	4.22119	8.87508
												0	0	0
												6.18047	3.76223	0
												7.20981	5.08906	5.19121
												19.2271	9.61538	4.67727
												11.5367	0	0
												16.225	3.26477	8.23723
												4.43656	6.92042	3.26477
												9.10747	13.3097	8.40054
												2.7465	4.94315	0
												0	0	0
												11.534	0	4.55373
												8.65052	3.53107	4.94438
												3.6049	2.24719	6.52955
												7.36377	8.24063	0
												4.22119	7.52445	12.3609
												4.55373	11.9332	5.76868
												5.58191	12.8205	17.301
												4.74046	3.09023	0
												0	7.52445	7.86576
												0	0	12.3609
												9.6123	7.86473	5.24384
												14.1844	6.52955	0
												4.12031	7.52445	0
												5.40833	0	0
												11.2867	0	2.98329
												11.5374	6.18047	0
												3.2041	13.8408	2.62192
												7.86782	4.55373	0
												0	3.6049	0
												5.58191	10.5932	10.8155
												0	16.225	2.40327
												6.92042	4.32526	0
												8.44238	0	9.88631
												6.92042	0	15.7356
												0	6.41026	5.58347
												0	0	15.7315
												4.43656	4.67727	0
												8.87311	6.18047	10.1798
												0	8.23723	4.12031
												0	7.74793	5.58347
												6.65779	8.87311	11.5367
												7.20981	4.27259	0
												6.65779	8.23723	5.76701
												13.8408	0	5.58191
												6.41026	3.93236	12.3609
												0	4.67727	0
												10.1781	5.24384	6.92201
												6.65779	0	5.08906
												0	8.24063	0
												8.24063	8.44238	10.1781
												0	6.40889	7.86782
												11.5367	0	5.96659
												0	2.93255	9.61538
												14.1243	5.24384	10.8147
												0	11.534	0
												7.86473	4.55373	7.06215
												7.86473	0	4.38116
												2.70343	8.87311	4.32526
												13.3111	10.1798	0
												6.52955	4.32526	0
												6.18047	0	0
												11.1669	3.93236	5.76701
												0	4.55373	0
												8.48234	7.86473	0
												9.98336	0	5.96659
												0	4.12031	4.94315
												0	0	6.41026
												7.20981	0	11.9332
												10.4877	0	0
												15.7295	8.14332	2.88434
												6.29327	0	0
												0	0	0
												0	0	0
												0	9.61307	3.14663
												0	12.3609	11.5374
												0	0	0
												4.32526	4.2203	0
												4.12031	5.08906	10.1792
												17.301	9.10747	13.8408
												5.40833	11.534	0
												5.76868	0	9.79432
												0	9.35454	0
												5.24384	0	5.24384
												7.86473	9.79432	0
												6.41026	3.93314	0
												0	8.65052	0
												10.8147	0	13.3156
												6.92281	12.8164	12.0724
												6.57174	0	0
												4.12031	8.23723	9.10747
												0	9.88631	0
												5.32481	10.5932	3.6049
												3.39328	0	0
												0	5.58347	9.98336
												10.8155	0	5.96659
												10.8147	0	5.24384
												13.3097	7.52445	13.6612
												0	3.6049	3.26477
												4.80769	4.94438	8.24063
												4.87448	0	4.74046
												0	0	0
												0	4.43656	6.18047
												0	17.301	5.40833
												0	0	4.94315
												5.08906	0	9.35454
												11.5367	4.55373	14.8295
												2.66241	0	16.9664
												5.58347	6.65779	0
												0	12.9132	0
												8.23723	0	7.31172
												0	0	6.41026
												0	0	0
												14.4211	0	19.2308
												15.7356	4.55373	3.09023
												8.24063	7.69231	0
												8.24063	8.79765	0
												2.88434	3.2041	7.20981
												5.76901	4.55373	7.86782
												5.0163	0	7.20981
												1.98886	0	0
												0	8.44238	0
												0	3.68189	5.58347
												0	10.1781	8.23723
												0	6.18047	4.02414
												9.61307	0	9.61538
												0	6.78656	0
												5.493	0	8.79765
												7.36377	0	0
												0	11.1669	5.40833
												5.67376	0	0
												6.25521	0	4.80769
												0	0	0
												4.43754	0	2.37023
												4.22119	8.65052	3.26477
												0	10.8167	0
												0	0	0
												8.65052	8.04829	3.93329
												4.02414	7.86473	14.4196
												2.83688	3.2041	11.534
												4.74046	0	11.5374
												5.76701	0	2.7465
												4.94315	7.20981	8.65052
												8.44238	0	7.31172
												0	7.06215	5.76701
												19.2308	6.12577	5.76868
												12.215	8.79765	5.58347
												0	0	0
												9.79432	0	2.1631
												3.53107	4.12031	1.90186
												9.88631	0	0
												5.96659	0	0
												0	0	5.24384
												2.66241	0	0
												9.35454	0	0
												9.61538	0	4.67727
												9.10747	5.40833	6.29327
												5.58347	0	7.69231
												0	8.65052	3.09023
												7.41656	6.65779	2.30734
												6.92281	7.86473	7.20981
												4.32526	0	13.5208
												0	6.65779	0
												7.86596	0	0
												0	0	14.9541
												5.58347	4.43656	0
												5.08906	4.12031	0
												2.24719	2.98329	2.1363
												12.3609	0	0
												10.4254	0	0
												0	4.32526	0
												0	0	6.29327
												4.32526	11.2867	4.55373
												5.40833	6.07165	0
												0	5.24384	10.4877
												4.94315	0	0
												0	0	15.2672
												6.07203	2.24719	0
												0	0	7.52445
												3.09023	2.30734	8.51064
												12.1418	3.26477	10.8167
												0	0	6.18047
												5.96659	4.80769	0
												5.58347	9.61538	3.46141
												0	6.07165	9.10747
												0	6.18047	6.92042
												7.20981	0	0
												9.4399	3.46141	43.2526
												0	0	2.79096
												14.1243	9.88631	2.58264
												16.4745	0	0
												6.41026	6.18047	7.69231
												0	0	2.83688
												13.3097	0	0
												0	0	0
												0	4.55373	0
												0	0	0
												9.98336	0	15.7356
												6.65779	7.52445	0
												0	4.43734	7.20981
												8.54518	6.65557	8.87311
												0	8.94988	0
												5.83317	6.78656	3.68189
												12.8205	9.10747	4.55425
												6.18047	0	0
												5.24384	4.67727	5.08906
												5.493	7.20981	0
												0	16.4745	0
												3.93236	3.32779	12.3609
												0	0	0
												11.5367	16.4745	8.11249
												0	0	3.09023
												8.23995	11.1669	4.74046
												0	0	0
												5.40833	0	2.47219
												14.0292	4.02414	3.46141
												11.1669	3.68189	0
												0	10.8167	10.8167
												5.08906	5.24384	0
												0	6.8306	4.12031
												4.22119	0	0
												0	0	6.92201
												11.534	0	15.7307
												0	2.33863	8.24063
												0	0	3.14663
												4.80769	8.24063	0
												0	0	4.2203
												16.0966	6.41026	9.10747
												5.493	0	11.7971
												11.534	3.68189	0
												5.76701	13.3156	0
												5.8651	4.80769	0
												7.06215	0	2.30734
												4.55373	4.49438	3.32779
												0	10.8155	0
												0	14.8295	5.96659
												4.22119	0	2.79096
												4.94315	2.93255	0
												0	5.24384	4.22119
												5.96659	11.5367	0
												8.04829	9.79432	6.65779
												0	0	0
												11.534	5.08906	11.3475
												5.58347	0	0
												7.20981	0	11.3843
												0	0	3.84615
												5.40833	0	10.3842
												3.60542	7.52445	0
												3.39328	3.2041	7.86473
												0	0	5.24384
												5.40833	0	5.76701
												2.37023	0	7.86473
												0	0	3.03582
												11.1669	10.8155	5.04032
												6.65779	6.65779	0
												1.9015	0	8.24063
												6.52955	0	6.8306
												31.4614	4.43656	2.2477
												0	0	8.65052
												0	2.79096	9.61538
												6.29327	5.96659	9.61538
												5.08906	6.18047	0
												8.94988	0	0
												0	0	6.18047
												0	9.10747	3.46141
												6.65557	5.08906	19.2308
												6.65779	4.02414	8.24063
												0	0	12.3609
												5.08906	3.81728	3.03582
												9.61538	7.52445	7.86576
												3.26477	7.28597	0
												5.76701	3.2041	4.32526
												3.93236	5.493	5.24384
												0	0	0
												13.5731	0	9.61538
												2.83688	0	8.65301
												0	3.76223	10.4877
												0	0	0
												14.0318	1.61734	0
												0	10.1781	6.92042
												4.22119	0	0
												3.46081	9.61538	0
												5.32481	0	0
												0	2.70416	9.10747
												21.6263	7.69231	6.65557
												4.94315	3.6049	5.24384
												7.52445	3.53107	0
												5.96659	0	5.40833
												0	0	8.04829
												16.0966	2.88434	8.65052
												0	0	0
												5.58347	6.03622	0
												11.5367	5.83317	5.58347
												0	10.8167	0
												0	3.46141	0
												2.11015	0	0
												0	6.03622	0
												0	12.8205	5.96659
												0	5.24384	0
												0	6.65779	4.55373
												0	4.22119	0
												7.63359	14.0318	11.5385
												0	4.99168	11.7302
												4.94315	0	3.76223
												0	9.61538	0
												0	3.76152	3.93236
												4.0235	8.65239	4.67727
												0	0	0
												0	7.06215	2.93298
												9.4399	4.43656	10.4877
												3.84615	10.1792	0
												10.553	0	0
												0	0	0
												0	2.50815	0
												4.6765	3.26477	5.08906
												3.32779	8.04829	9.61538
												0	8.04829	0
												6.74157	0	0
												4.55373	3.32779	4.12031
												0	7.79423	5.76701
												0	0	7.72475
												5.40833	2.47219	19.2308
												3.32779	0	0
												6.18047	0	5.96659
												6.92042	3.53157	15.0489
												0	4.12031	0
												0	3.0899	5.08906
												10.8167	7.69231	5.40833
												14.4196	0	0
												6.65779	3.76223	11.9332
												15.7356	3.88878	0
												6.92281	6.92161	0
												8.24063	5.24384	0
												4.67727	0	7.52304
												3.46141	0	3.76223
												9.10747	15.3341	6.4082
												4.67727	0	5.40833
												7.86473	0	9.10747
												3.39328	3.88878	0
												13.3097	6.07165	0
												6.65779	8.23723	9.4399
												5.58347	7.52445	0
												0	0	0
												11.534	4.55373	0
												6.65779	13.3156	6.65557
												6.25521	5.08906	16.479
												0	4.22119	7.41656
												10.3306	4.43656	6.92281
												4.94438	0	7.20981
												3.6049	5.76701	9.79432
												0	10.3842	4.22119
												4.22119	4.67727	11.0444
												0	3.76223	0
												3.6049	0	5.40833
												0	5.76701	0
												0	0	4.17014
												7.86782	5.70451	0
												10.4877	4.94315	0
												5.76701	7.20981	0
												0	5.52283	6.41026
												12.0724	18.2149	8.65052
												4.55373	4.94315	11.1669
												2.93255	2.88434	4.74046
												4.32526	6.57174	4.80769
												10.1792	7.36377	0
												0	0	0
												9.4399	4.02414	0
												0	2.79096	0
												3.2041	12.2356	5.40833
												2.62192	8.65052	3.93236
												8.23723	2.21877	0
												0	8.87311	2.30734
												8.37287	3.2041	0
												0	6.74157	0
												0	0	2.70416
												0	8.4832	4.80769
												6.07165	9.35454	4.22119
												0	0	19.2308
												0	3.68189	5.96659
												0	6.48929	17.301
												0	0	11.3843
												0	12.3609	7.20981
												1.94439	2.98329	0
												5.58243	2.54453	0
												3.00933	5.40833	9.61538
												8.65052	11.9332	0
												8.34028	4.43754	0
												7.28597	5.76701	0
												6.57174	0	0
												5.16529	3.26477	0
												0	7.20981	16.225
												2.70416	7.86782	6.52955
												0	4.07166	5.8651
												14.4231	7.36377	3.2041
												8.23723	0	7.69231
												10.5932	5.96659	6.78656
												0	4.55373	4.80769
												7.20981	7.06215	2.33863
												4.3262	11.5367	0
												5.24384	2.24719	0
												2.83688	10.8167	1.96657
												0	0	9.10747
												0	5.08906	5.40833
												0	0	3.76223
												5.08906	5.24384	2.7465
												10.1798	4.94315	0
												0	0	3.39328
												0	0	0
												4.61467	12.5865	7.86576
												0	7.52445	6.92042
												1.90172	3.803	4.12031
												6.78656	6.92042	0
												5.40833	4.49438	4.80654
												5.08992	0	0
												3.88878	8.65052	10.4877
												5.76701	9.79432	10.8155
												8.23723	9.10747	3.68189
												9.10747	8.65052	0
												0	3.2041	10.3008
												0	2.7465	6.4082
												6.65779	0	0
												5.0163	0	6.57174
												0	3.84615	0
												6.57174	0	2.93255
												10.1781	7.77756	0
												6.65779	0	0
												4.80769	3.26477	3.76223
												0	11.0939	7.52445
												10.1781	5.40833	0
												4.67727	4.22119	0
												0	6.46831	2.33863
												0	5.96659	8.14332
												0	5.58191	6.40861
												0	0	4.3262
												3.6049	7.31172	9.35454
												7.11069	12.3609	4.61467
												0	0	0
												2.93255	0	2.88467
												7.06215	0	4.29
												3.03582	6.52955	2.7252
												13.312	9.88631	5.08906
												10.4254	8.23723	0
												10.1781	4.12031	4.12031
												3.26477	5.24384	9.61538
												3.42642	0	6.46935
												0	0	7.95545
												10.1798	0	0
												0	9.10747	0
												0	9.6123	4.02431
												0	4.43656	7.86782
												7.63359	5.58347	7.52445
												0	5.8651	10.4877
												4.80769	8.65052	0
												8.65052	10.9529	0
												0	4.94315	0
												6.8306	0	6.03622
												9.10747	0	3.84615
												10.1807	0	3.14663
												5.40833	0	8.94988
												11.0457	7.20981	8.94988
												5.16529	5.58347	5.58347
												9.61538	4.22119	5.76868
												0	5.24384	12.9758
												9.2707	5.76701	0
												5.58191	7.20981	8.24063
												9.94431	0	3.93236
												13.3126	3.03582	0
												10.1781	9.88631	4.22119
												10.3306	11.0465	9.61538
												10.0326	4.02414	5.96659
												3.84541	13.3156	0
												8.65239	0	0
												6.92281	0	7.52445
												0	7.86782	0
												0	4.02479	0
												0	10.1781	0
												9.35454	5.40833	5.08906
												5.58347	1.61734	0
												2.79096	6.18047	2.79096
												8.44238	12.3609	11.1669
												9.10747	0	11.534
												6.41026	0	9.22935
												5.08906	9.10747	0
												4.94315	7.52445	2.43724
												2.19058	2.93255	6.57174
												15.0489	6.65557	12.8205
												6.52955	7.41656	5.40833
												12.6636	9.88875	3.46141
												10.8155	3.6049	2.33863
												3.6049	4.22119	9.35454
												0	8.87311	5.58191
												11.9332	12.3609	0
												15.7356	5.24384	0
												0	0	9.10747
												15.3846	0	4.02414
												13.3156	20.3583	11.7971
												4.43754	3.97772	5.58347
												4.02414	6.41026	6.65779
												0	0	11.7302
												10.1781	0	0
												0	4.32526	6.18047
												8.04829	7.36377	12.3609
												0	13.3156	13.6107
												6.65557	8.37311	9.61538
												3.09023	7.86473	11.5367
												5.29755	7.36377	3.00933
												0	4.22119	0
												2.50815	0	4.22119
												11.236	3.76223	5.08906
												0	0	11.854
												0	9.94431	0
												6.65779	3.39328	0
												0	0	1.82149
												8.87508	4.22119	8.4406
												0	0	5.40833
												4.87448	11.9332	14.4196
												5.58347	7.86782	0
												6.78656	9.35454	0
												5.96659	4.55373	3.46141
												7.0159	0	0
												8.23723	2.88434	3.6049
												9.22935	5.32481	6.78656
												5.96659	2.62192	8.87508
												0	0	3.93236
												0	5.16529	4.43656
												4.67727	11.3843	0
												5.40833	5.40833	11.7971
												7.52445	15.7315	3.68189
												0	5.08906	2.88434
												0	3.76223	9.10747
												6.92042	7.20981	17.301
												11.2867	0	6.92201
												3.53182	0	0
												0	5.16529	8.23723
												3.26477	8.65052	0
												0	3.6049	3.03582
												10.1792	0	0
												10.1792	4.94315	4.02414
												6.40889	5.76701	0
												10.5932	0	4.89716
												9.4399	7.86473	6.07165
												10.1798	12.8205	0
												7.69053	6.18047	1.98886
												31.4614	0	0
												3.93236	6.18047	0
												5.58347	8.44238	0
												12.1433	5.76701	4.67727
												9.35454	4.22119	4.3262
												6.65779	5.24384	4.94315
												13.1096	0	0
												6.78656	5.08906	0
												0	0	9.35454
												7.63359	10.6496	14.7275
												3.53107	11.0939	0
												5.96659	11.1669	15.0489
												7.36377	0	10.6496
												13.4831	0	0
												4.80769	9.4399	9.61538
												13.3111	5.76701	0
												3.53107	4.55373	2.70416
												10.1798	3.84541	7.63359
												4.94315	0	6.33045
												7.20981	0	5.76868
												0	0	5.40833
												12.8205	0	0
												5.96659	0	5.08906
												17.8998	7.20981	0
												7.21033	0	11.534
												0	5.08906	10.1798
												9.35454	3.84615	6.65557
												16.4745	5.40833	11.534
												14.4196	9.10747	4.63535
												0	7.20981	7.72559
												6.41026	4.55373	7.20981
												3.68189	0	0
												10.1792	0	7.69231
												11.8511	4.32526	3.93236
												4.80769	11.5367	13.3156
												27.3224	0	0
												8.65052	6.07165	6.18047
												6.18047	0	8.87311
												8.23723	6.29327	0
												2.62192	7.52445	4.43754
												5.35236	8.04829	0
												8.94988	13.3156	6.92042
												9.2707	5.16529	11.6932
												11.1669	6.65557	0
												10.1798	0	0
												10.8167	0	0
												9.22935	0	0
												10.5962	0	6.18047
												0	3.6049	10.1781
												2.1363	0	6.29327
												4.80654	3.53107	7.52445
												0	10.1781	0
												5.24384	0	0
												0	4.22119	0
												6.18047	2.7465	0
												9.94431	5.8651	10.5932
												0	13.3111	4.55373
												16.4745	7.86782	0
												5.96659	7.86782	5.67376
												13.3111	3.39328	11.534
												10.1798	0	0
												0	0	4.22119
												0	5.40777	9.61538
												17.301	0	10.1792
												7.86782	5.76868	14.4196
												0	8.04829	10.1781
												7.69083	0	4.02414
												8.65052	2.83688	0
												19.7726	0	2.88434
												0	2.11015	0
												9.61538	12.3609	8.44238
												6.18047	5.58347	2.70416
												2.93255	0	0
												10.8147	0	7.20981
												0	0	0
												13.3126	2.88434	0
												6.92042	7.20981	4.43754
												7.72559	5.0163	4.32526
												3.60503	0	8.24063
												7.52445	11.7971	0
												14.4196	4.32526	5.40833
												4.43754	0	5.58347
												0	8.23723	7.20981
												13.3156	4.17014	8.11249
												11.3843	0	5.96659
												25.956	8.44238	7.52445
												4.22119	3.2041	15.3817
												0	4.32526	0
												0	0	0
												7.36377	7.06215	4.99168
												0	4.94315	8.79765
												6.18047	9.88631	57.6701
												24.7219	0	3.76223
												0	2.88434	0
												12.5865	7.20981	10.1781
												8.65052	8.44238	2.79096
												0	5.08906	4.32526
												7.36377	0	6.57174
												10.1781	0	7.86782
												8.23723	6.92281	4.32526
												8.54518	2.24719	8.87233
												4.67773	8.44238	10.4877
												6.65779	7.86782	6.78656
												15.7307	11.9332	0
												7.98722	6.65779	6.41026
												12.5408	2.98329	3.2041
												0	7.74793	3.09023
												0	0	14.1243
												9.35454	7.69231	6.92281
												0	6.07091	0
												0	0	3.93236
												3.76223	0	6.92042
												0	5.96659	6.92281
												0	7.20981	0
												6.65779	4.43656	8.87311
												0	3.68189	7.20981
												8.65301	7.06215	0
												0	5.58347	8.65052
												18.5414	8.65052	12.8205
												8.65052	0	5.08906
												0	2.33863	8.4406
												6.41026	5.76701	0
												0	0	0
												7.36377	4.61467	0
												10.4877	5.96659	4.22119
												5.40833	4.94438	2.66241
												6.65779	8.87311	2.30734
												9.35454	4.27259	0
												3.76223	7.52445	5.24384
												8.23995	0	0
												15.7307	4.02414	0
												3.84615	4.80769	4.80769
												7.06215	5.40833	6.78656
												3.46141	0	9.10747
												2.66241	4.12031	0
												3.11769	8.44238	8.79765
												0	5.24384	7.86473
												4.02414	8.24063	3.84615
												10.3842	4.3262	3.53134
												12.9132	0	10.8155
												21.631	11.534	12.6636
												10.986	4.67727	3.53107
												20.3583	0	5.76868
												2.7465	0	0
												3.84482	7.20981	3.14663
												15.7356	4.32526	0
												3.6049	0	4.67727
												8.65052	4.55373	7.36377
												5.493	8.04829	0
												6.72043	0	0
												3.03582	8.65052	11.9332
												7.86782	0	5.40833
												0	0	8.87311
												7.52445	0	0
												12.8205	4.12031	13.6612
												0	0	8.23723
												6.41026	5.0163	9.88631
												0	4.80654	6.65631
												5.67376	0	3.32779
												4.12031	4.43754	0
												8.34028	5.76701	12.3609
												0	9.20471	11.0457
												6.92281	10.4877	13.5208
												3.6049	0	0
												6.78656	4.67727	2.70416
												11.0457	3.2041	11.1669
												0	9.4399	5.08906
												6.4082	0	10.6496
												0	1.98886	0
												10.8155	4.32526	5.32481
												9.88631	0	5.08906
												11.9332	9.6123	16.7504
												12.8205	0	5.49451
												8.65239	8.65052	7.06215
												4.32526	4.94315	5.58347
												0	3.68189	7.69231
												0	0	11.1669
												13.1096	5.58347	2.83688
												0	0	2.70416
												2.66241	0	5.08906
												6.74157	5.08906	6.46935
												13.4831	6.92281	12.5865
												19.2271	4.94438	5.24384
												3.2041	0	0
												12.3609	0	0
												4.12031	0	13.3156
												5.58347	9.10747	0
												6.65779	0	0
												12.6636	0	11.7994
												4.80769	0	0
												0	0	0
												0	6.65779	0
												0	10.1781	0
												0	5.58347	7.20981
												5.96659	0	4.32526
												0	0	4.55373
												0	0	6.41026
												8.87311	0	13.8408
												6.65779	4.80769	6.18047
												10.8155	3.93236	5.40833
												8.23949	5.67376	5.67376
												0	3.14663	2.27687
												0	4.55373	12.3609
												19.2308	0	0
												7.86782	0	0
												5.493	4.32526	6.65779
												9.61538	3.68189	6.18047
												0	4.94315	4.80769
												2.19058	9.4399	0
												0	0	0
												7.52445	3.46141	0
												10.3306	0	3.84615
												4.32526	0	3.32779
												0	4.94315	0
												7.20981	0	2.1631
												4.94438	4.94315	10.3842
												11.534	0	10.5932
												0	0	0
												12.8205	8.87311	4.80769
												17.304	10.1781	8.87311
												7.36377	0	3.93236
												0	7.86473	8.65052
												5.58347	8.24063	5.67376
												6.18047	3.39328	3.84615
												12.8205	0	4.22119
												9.98336	0	6.65779
												9.88631	0	0
												5.32481	6.92281	0
												6.9924	4.59433	8.23949
												4.12031	8.65301	0
												0	0	0
												7.98722	0	0
												0	4.12031	2.43724
												9.10747	4.55373	5.76701
												3.46141	0	0
												6.18047	0	4.02414
												8.54518	0	8.24134
												0	0	10.1792
												12.8205	5.493	5.58347
												8.01154	0	0
												5.58243	8.87311	10.3306
												9.35454	6.65779	0
												0	7.86473	7.52445
												8.94988	0	3.26477
												7.52445	6.65779	5.40833
												9.10747	0	0
												19.9734	0	0
												8.44238	0	16.4745
												10.5932	4.43656	0
												0	4.32526	12.8164
												0	3.03582	2.47219
												7.86473	0	0
												0	0	0
												21.631	4.22119	5.58347
												8.23723	0	0
												9.10747	7.20981	9.61538
												3.2041	3.3279	0
												11.534	5.58347	8.87311
												11.5385	0	0
												9.2707	0	10.8167
												9.35454	4.38116	0
												8.65052	0	9.10747
												0	2.30734	3.6049
												0	3.26477	4.94315
												7.11069	0	0
												0	4.32526	0
												3.53107	4.67727	3.93236
												5.24384	2.98329	0
												8.87311	6.18047	21.6294
												6.41026	0	4.12031
												0	3.39328	3.93314
												3.03582	0	5.76967
												5.76701	9.88631	9.10747
												4.94315	0	3.76223
												10.4877	0	0
												5.96659	0	0
												7.06215	0	11.1669
												14.4217	4.43656	10.4877
												0	0	0
												0	0	4.22119
												6.92201	4.43616	11.3843
												11.534	6.78656	0
												6.4082	3.09023	0
												7.20981	3.32779	7.20981
												0	9.10747	0
												8.23723	2.01219	17.8998
												3.53107	0	4.43656
												0	4.55373	9.10747
												10.1781	7.52445	4.85201
												7.52445	7.86782	3.26477
												6.18047	0	2.06016
												3.2041	0	2.7465
												8.23723	8.23723	11.8511
												0	0	8.65301
												0	15.7323	0
												7.69231	0	4.32526
												0	0	0
												13.8408	0	4.32526
												10.8167	5.493	8.94988
												0	3.49589	7.20981
												4.02414	4.61467	7.86782
												0	0	0
												15.0489	0	0
												0	8.24063	0
												6.92089	0	0
												5.08906	6.41026	10.1798
												17.301	0	10.4877
												0	0	4.80769
												5.8651	3.68189	2.21828
												6.74157	6.92042	7.20981
												10.5932	9.35454	0
												7.52332	13.312	4.55373
												0	4.49438	0
												3.39328	10.1792	4.22119
												0	4.80769	12.6636
												10.1792	0	0
												7.86782	3.09023	5.76701
												3.26477	5.40833	5.58347
												7.69231	12.3609	0
												11.534	3.39328	3.26477
												9.61538	0	0
												0	7.20981	3.53107
												15.7315	0	4.67749
												0	0	0
												7.31172	0	0
												7.20981	0	7.20981
												10.986	7.52445	2.33863
												0	3.03582	0
												0	0	2.33863
												0	0	13.3156
												4.12031	11.5367	16.9664
												0	6.41026	7.20981
												3.93236	4.32526	0
												5.58191	4.43656	4.94389
												6.92281	2.93255	0
												5.08906	0	3.39328
												18.5414	6.18047	4.80769
												8.4406	9.10747	0
												10.8143	5.08906	2.58264
												12.5865	4.12031	4.55373
												11.5367	8.23723	0
												11.9332	3.84615	2.79096
												6.48929	0	17.301
												0	4.02414	0
												4.67727	4.94438	2.11015
												0	0	0
												6.92042	5.493	0
												11.534	2.93255	3.6049
												5.96659	9.98336	11.3475
												0	7.20981	5.58191
												0	5.32481	5.76868
												5.35236	7.69231	11.9332
												7.20981	7.86473	5.16542
												0	3.11769	4.55373
												0	5.19121	0
												9.10747	5.76701	7.86782
												0	2.30734	2.66241
												0	0	9.10747
												0	5.76701	14.4196
												0	0	15.0489
												13.3156	0	13.8408
												8.65052	4.2203	0
												3.84615	4.32526	0
												5.493	11.7971	0
												0	0	9.88631
												12.0724	9.35454	0
												10.0326	0	0
												4.22119	6.18047	10.3842
												7.11069	2.1363	6.92042
												6.4082	0	0
												7.86576	3.09023	9.35454
												0	0	0
												0	3.2041	9.6123
												10.7198	0	8.44238
												4.43656	43.2526	0
												0	9.74896	6.52955
												8.65052	4.67727	4.07166
												4.55373	4.55373	4.55373
												6.65557	14.2508	0
												3.46141	0	0
												6.41026	10.8155	0
												8.65052	3.76223	0
												0	3.2041	3.56824
												8.87311	12.3609	7.86473
												4.32526	9.22935	9.10747
												0	7.52445	0
												0	6.52955	5.83228
												7.86782	6.41026	0
												11.3475	0	3.93236
												0	0	0
												3.76223	8.87508	0
												11.236	4.02414	0
												12.3609	6.78656	6.4082
												0	0	0
												9.61538	4.02414	0
												6.4082	5.46448	8.1755
												8.87311	4.32526	4.22119
												10.1781	21.6294	11.1669
												8.23723	0	7.20981
												11.7302	0	0
												13.3097	3.53107	0
												4.55373	5.40833	7.36377
												0	2.83688	0
												6.07165	6.78656	5.76868
												6.18047	0	22.5734
												0	7.20981	6.4082
												9.4038	7.52332	0
												14.4196	3.84541	11.5385
												10.3306	9.4399	0
												8.23723	0	0
												4.32526	4.02414	0
												5.40833	10.5951	3.93236
												10.8155	9.61538	0
												8.24063	0	3.68189
												2.88434	0	0
												7.20981	3.84615	11.9332
												8.11249	3.93236	12.3609
												8.51064	5.8651	0
												0	10.1792	0
												0	15.7307	8.23723
												0	0	0
												0	10.6496	8.24063
												4.02414	0	0
												0	6.92042	0
												10.8167	0	0
												14.2511	5.16529	6.92042
												0	8.65052	0
												8.51064	12.3609	10.4877
												0	0	0
												0	7.20981	0
												0	0	2.1631
												0	4.55373	15.7356
												5.70451	15.7356	9.10747
												20.3583	5.58191	17.7462
												4.80769	10.8167	7.20981
												4.74046	9.61538	0
												7.52445	6.92042	9.50751
												5.58347	8.65301	15.0489
												0	4.67727	5.40833
												10.8147	12.9758	6.18047
												86.5052	2.70416	9.61307
												5.96659	5.29755	2.47158
												0	5.67376	2.95814
												0	0	8.65052
												7.20981	12.0163	12.0724
												0	7.36241	11.236
												9.35454	0	8.44238
												0	11.1669	0
												13.6612	0	10.0326
												10.3306	5.08906	4.38116
												2.58264	0	6.29327
												0	0	0
												5.08906	10.929	0
												6.29327	12.0163	5.0163
												5.58347	4.02431	9.6123
												5.96659	6.29327	10.3824
												0	0	0
												7.86782	8.65052	6.65779
												10.4254	7.28597	6.65557
												10.8155	9.10747	3.93236
												5.58347	14.4196	11.9332
												0	7.52445	3.72162
												2.27687	10.1792	11.409
												7.20981	9.61446	6.4082
												6.65779	0	9.48092
												0	4.55373	6.41026
												8.23723	12.0724	6.29327
												4.12031	6.29327	7.86782
												13.312	11.534	16.4813
												21.631	0	4.12031
												9.61538	6.65779	0
												4.22119	8.04829	15.7295
												8.87311	3.68189	15.7356
												10.8147	3.2041	5.70451
												8.65052	0	5.58223
												4.3262	5.24384	7.31172
												5.40833	9.10747	6.92169
												5.67376	10.1792	0
												13.3097	0	0
												0	2.83688	2.40327
												0	0	6.65557
												0	8.51064	5.67376
												2.83688	12.0724	15.7315
												0	0	10.4877
												18.5414	4.22119	0
												17.304	34.6081	4.32526
												0	0	4.02414
												0	5.32481	9.35279
												4.55373	5.96659	3.2041
												0	0	15.7307
												0	6.92281	8.65052
												0	0	4.55373
												0	8.01154	3.46045
												9.61538	9.88828	6.4082
												7.11069	9.10747	9.52532
												2.58264	9.61538	10.1781
												2.93255	5.58347	11.5385
												0	2.93307	3.68189
												5.58347	9.4399	0
												2.47219	0	0
												8.23723	0	10.1798
												0	1.63241	2.03566
												2.43724	6.92281	0
												0	0	8.44238
												5.76868	10.8155	11.1651
												4.2203	11.534	0
												7.86782	7.06215	8.44238
												2.40327	0	9.22935
												4.02414	0	0
												11.3843	5.3234	6.29327
												0	9.10747	2.58264
												5.40833	0	9.2707
												0	12.5104	2.54453
												0	9.88631	0
												4.94438	5.493	0
												3.6049	2.88434	4.22119
												14.0318	4.55373	10.4431
												3.68189	0	6.29228
												5.76868	8.37287	5.14051
												0	7.98722	0
												1.98886	11.5385	4.32526
												10.1798	6.29327	6.18047
												0	4.22119	3.2041
												4.07166	4.43656	6.29327
												9.4399	5.24384	9.88631
												7.86576	12.3609	0
												12.5408	0	0
												15.7307	6.18047	0
												12.8164	3.39328	2.40327
												12.9758	8.37287	8.23723
												0	6.4082	4.67727
												0	15.7307	10.4877
[truncated: 1,939 more rows]

## Sheet: Supplementary Figure 4
Supplementary Figure 4a: callose quantification per PD based on mean signal intensity
	WT	abi1-1
	122.514	6.91892
	163.135	19.2432		Mann Whitney test
	93.1622	8.08108		P value	<0.0001
	21.973	20.4324		Exact or approximate P value?	Approximate
	134.838	17.8649		P value summary	****
	18.5135	12.6486		Significantly different (P < 0.05)?	Yes
	35.9189	34.7027		One- or two-tailed P value?	Two-tailed
	27.3784	18.027		Sum of ranks in column A,B	26867431 , 16960772
	7.97297	29.027		Mann-Whitney U	4105787
	128.027	9.21622
	60.1892	22.8919
	50.7027	51.7838
	114	8.2973
	64.973	38.3784
	89.7568	17.8108
	65.2432	24.9189
	188.649	13.8378
	10.1351	3.24324
	177.459	19.973
	53.2432	39.8108
	55.4865	37.2162
	154.676	14.0811
	102.973	36.8108
	67.8378	10.4324
	9.78378	57.7568
	64.8649	35.4054
	44.3514	15
	26.1351	14.1081
	10.3243	23.1081
	35.5676	3.64865
	17.1081	17.2973
	112.162	28.7027
	53.5405	8.94595
	85.6757	24.6757
	63.6757	29.2162
	46.027	16.0811
	36.3514	15.9459
	19.5135	8.56757
	63.8919	2.7027
	47.7297	22.2162
	76.0811	8.51351
	56.4324	5.89189
	30.2162	18.3784
	54.6216	12.1081
	56.6216	6.45946
	42.3243	14.5676
	38.8919	12.2703
	19.4324	17.6486
	29.4054	19
	112.216	7.2973
	46.3243	18.3784
	55.7838	9.56757
	93.9459	20.5135
	25	18.9459
	52.0811	15.5135
	128.216	25.7297
	17.027	10.8108
	60.2162	18.5135
	54.8649	16.5946
	40.1351	1.08108
	44.8649	6.97297
	97.2973	17
	143.162	7.48649
	31.1351	17.5676
	26.973	11.2703
	52.6216	24.6486
	37.5946	25.1622
	27.2162	20.5135
	13.6486	10.3514
	28.7568	38.4054
	52.3243	18.8649
	24.7027	9.94595
	169.865	26.6486
	66.6216	18.7027
	35.8108	10.8919
	53.5946	1.75676
	8.54054	21.4865
	139.135	8.18919
	77.3514	26.4324
	57	54.4324
	83.1892	37.6757
	52.1622	3.21622
	58.8649	9.67568
	31.8108	19.7297
	55.027	20.6486
	42.1351	5.78378
	66.6486	22.027
	15.1892	8.51351
	24.0541	17.1351
	154.73	20.7027
	123.378	11.7568
	170.054	4.40541
	12.2162	7.43243
	97.2703	41.2162
	151.73	20.1892
	80.2703	38.6216
	19.2432	2.59459
	8.16216	11.1351
	34.5946	11.6757
	42.6486	9.08108
	58.4865	11.4865
	22.973	5.24324
	32.4865	31.7027
	86.2432	41.2703
	52.4324	15.4324
	60.3784	13.9189
	29.7568	31.4595
	165.189	1.64865
	164.838	29.7297
	34.2432	27.4324
	51.9189	12.2162
	52.8649	38.2703
	16.0541	25.5405
	49.9459	11.7027
	128.595	29.8919
	60.0541	6.27027
	79.0541	2.94595
	71.9189	96.8108
	32.9189	9.45946
	10.4054	24.2703
	81.3243	7.21622
	38.4054	9.48649
	25.0811	10.5676
	95.3514	19.2703
	89.5405	1.94595
	112.486	18.9459
	35.3784	11.1892
	140.081	27
	79.027	7.86486
	53.3784	9.62162
	13.7027	18.4054
	83.973	6.48649
	33.8108	20.0541
	22.7297	26.1892
	209.514	11.2432
	80.2973	15.4595
	34.027	11.973
	52.4595	9.35135
	226.189	6.05405
	158.946	15.4595
	114.486	23.0541
	10.3243	26.8378
	72.8108	31.2432
	137.459	15.3243
	104.297	12.5405
	52.5135	9.7027
	170.541	50.973
	70	30.027
	26.5676	35.8649
	52.7568	5.86486
	23.6757	38.2162
	24.2162	8.67568
	44.4054	15.6486
	63.7838	12.7027
	57.3784	56.0811
	72.7568	31.4595
	79.2703	34.2432
	132.649	14.9459
	77.4324	22.4054
	13.5946	16.0541
	163.162	3.56757
	95.3514	13.4054
	43.4324	15.7297
	35.9189	70.2973
	129.432	13.4865
	36.0541	8.45946
	74.2432	15.5135
	24.7297	6.24324
	54.6216	19.0811
	36.6486	30.1351
	132.514	27.3784
	90.1892	1.16216
	55.1351	27.2432
	26.4054	10.4865
	35.2973	3.75676
	22.0811	9.2973
	87.4865	6.40541
	160.297	19.6216
	36.1622	17.8378
	99.2432	8.51351
	22.4865	13.4054
	19.1892	3.35135
	36.3243	14.1892
	43.1622	4.83784
	6.81081	19.4324
	62	11.5405
	63.3784	12.3243
	66.9189	12.8108
	45.2703	14.2432
	95.0541	38.0541
	34.0811	14.4054
	52.1351	11.4595
	75.0541	15.2703
	131.351	11.7297
	28.8378	27.5676
	19.4595	21.5946
	9.64865	10.7027
	11.2703	8.48649
	83.8649	12.5946
	121	14.973
	84.4324	37.4054
	85.1081	1.75676
	108.892	11.3784
	22.3514	10.2703
	58.2432	5.54054
	184.946	2.86486
	92.4595	11.0541
	111.892	17.4324
	50.2703	8.64865
	111.865	14.0541
	28.6757	5.43243
	84.6757	5.32432
	61.7838	7.13514
	32.2703	11.7027
	112.784	15.3514
	10.8919	22.4595
	49.6216	57.3784
	113.541	17.9459
	106.595	4.67568
	45.4595	15.7027
	24.0811	25.7568
	8.72973	24.8649
	152.054	19.5135
	32.973	13.6757
	8.97297	12.8108
	17.4595	26.7297
	39.0811	76.4324
	64.6757	35.6216
	73.7027	18.2703
	42	11.6486
	53.4054	25.3514
	29.2973	32.0811
	134.108	15.3514
	34.6216	9.54054
	107.27	5.40541
	105.27	26.5676
	30.0811	4.05405
	82.5676	18.027
	101.703	6.08108
	34.5946	27.7027
	97.8919	2.45946
	26.8378	30.6486
	134.081	37.027
	68.973	8.21622
	58.5405	11.6757
	78.0811	3.83784
	47.0541	26.8649
	62.8649	10.7297
	56.9189	18.4324
	50.0541	15
	26.8919	11.8378
	197.541	27.6757
	8.13514	17.4324
	46.0541	16.1892
	22	21.3243
	67.0541	14.3784
	59.9189	28.9459
	160.297	15.6486
	48.7297	3.62162
	36.3514	10.3243
	64.5405	22.8649
	99.6757	7.40541
	161.108	16.6757
	112	5.18919
	112.189	9.08108
	48.2432	2.24324
	29.5135	14.7027
	43.2432	9.2973
	98.9189	11.3514
	70.2162	8.35135
	42.2973	5.10811
	104.459	7.91892
	78.6486	6.18919
	26.5135	33
	109.73	25.2432
	50.7297	19.7568
	58.5676	9.08108
	45.2973	6.62162
	22.2432	17.8649
	45.5946	9.72973
	64	14.7568
	53.3784	14.1622
	42.2703	18.4865
	31.7027	8.83784
	33.2432	15.3243
	145.838	5.32432
	130.216	6.81081
	48.8649	5.40541
	44.6757	20.5946
	86.0811	18.1892
	96.4054	14.4865
	34.8108	4.02703
	132.703	14.2162
	17.9189	9.02703
	11.6216	18.5135
	54.2973	25.8649
	67.6757	18.4324
	10.9459	13.2432
	38.9189	24.2973
	29.6757	5.62162
	27.5405	16.8649
	6.94595	19.9189
	10.5676	27.9459
	64.9189	2.27027
	60	12.7838
	32.0541	18.6757
	57.3784	20.9189
	206.351	12.3784
	30.7568	20.3784
	48.3514	10.4054
	23.8378	28.8919
	21.8649	11.4324
	117.027	22.7297
	63.1081	39.1622
	168.973	30.9189
	55.5946	20.0541
	44.8649	8.37838
	9.59459	7.75676
	67.027	12.4595
	122.297	12.5405
	48.5946	11.4324
	79.9459	19.4595
	99.8108	37.1351
	54	38.5676
	69.8919	28.2973
	64.7838	28.4595
	84.4865	22.2432
	51.973	15.973
	157.324	13.7568
	9.7027	20.1351
	115.865	12.6216
	130.324	10.5676
	46.5946	10.7027
	104.784	35.4595
	42.3243	18.8649
	19.9459	8.10811
	35.4595	32.9189
	54.1081	27.7838
	60.3784	17.4865
	95.027	23.4865
	31.1892	24.2703
	39.8649	39.1351
	126.432	6.13514
	118.378	9.48649
	38.3784	28.4865
	105.784	5.91892
	45.1622	14.3784
	171.514	28.9189
	8	21.6757
	157.162	4.89189
	20.3243	6.2973
	12	11.3514
	37.1892	24.7297
	30.4324	16.4865
	139.973	5.48649
	39.6486	21.7838
	14	17.7027
	25.5405	15.0541
	12.4324	15.7027
	10.2703	16.1081
	62.9189	12.2432
	58.7297	10.3784
	53.5946	8.64865
	104.189	88.1622
	61.0541	17.5135
	22.3514	21.4054
	75.4054	11.4595
	56.5676	18.1351
	209.243	12.6486
	44.1892	33.7838
	80.2162	10.2432
	74.2703	21.4324
	98.2432	35.3243
	88.4324	2.37838
	169.541	34.7568
	85.7297	7.75676
	135.297	19.6486
	24.973	9.21622
	25.4054	34.7838
	24.8378	33.7568
	6.21622	19.3243
	93.7297	17.4595
	114.216	31.8378
	24.9459	9
	40.8649	5.86486
	40.4324	12.0811
	8.89189	8.56757
	43.0811	9.56757
	9.40541	17.1081
	52.7568	14.0541
	43.4054	14
	85.1622	31.6757
	80.2703	5.83784
	105.297	20.027
	35.9189	20.027
	93.8649	18.4865
	26.0811	10.2162
	31.0541	20.6486
	36.2432	20.9459
	12.1892	28.4595
	18.9189	14.2162
	66.7568	19.027
	24.6486	26.3784
	99.5405	13.8378
	71.973	21.8649
	20.8649	14.9459
	92.027	15.3784
	26.3514	20.3784
	38.8108	10.2162
	68.1892	26.6216
	29.8919	21.3784
	67.1892	15.9189
	72.4324	14.0541
	72.8919	15.8108
	17.8378	14.6216
	36.2703	15.1622
	61.1081	34.2432
	144	36.1622
	150.243	9.64865
	36.8919	17.3784
	169.514	30.0541
	79.7297	12.6216
	21.4595	28.1351
	8.32432	15.1622
	22.5405	9.02703
	38.3243	25.5676
	9.75676	35.1892
	16.7568	7.91892
	45.2973	9.18919
	53.7568	23.3514
	20.3514	25.1351
	20	21.9459
	81.7568	20.8108
	63.0541	18.7027
	81.5676	21.1622
	77.1081	5.40541
	98.4324	15.6757
	106.027	14.5676
	104.568	26.0541
	123.703	10.027
	88	15.027
	97.6216	55
	73.7027	14.6757
	8.97297	24.0811
	65.5405	8.05405
	47.5946	5.08108
	45.1081	9.59459
	41.1622	24.1081
	38.1892	27.027
	72.6486	17.7297
	54.1081	8.78378
	44.1081	22.7568
	78.6757	36.7027
	24	12.0811
	87.2162	2.78378
	68.0811	20.8919
	71.973	2.54054
	80.5676	14.1892
	24.4324	22.0541
	88.5135	4.62162
	71.7838	8.91892
	98.0811	10.8649
	114.541	4.97297
	122.757	3.37838
	67.0811	7.45946
	65.8919	7.51351
	26.2973	22.5405
	159.865	4.81081
	40.7838	38.2432
	48.5135	5.24324
	88.1892	5.2973
	54.8378	5.81081
	18.8649	16.7297
	64.027	5.56757
	83.1622	13.3514
	139.108	10.973
	94.4865	8.48649
	29.4595	22.8919
	73.4324	19.4324
	19.4324	39.4865
	17.6757	9.02703
	153.892	14.5135
	7.35135	25.1892
	75.4865	7.62162
	76.2973	13.4054
	70.8919	11.1081
	103.757	3.62162
	51.9189	49.2973
	85.5135	31.5405
	61.3514	5.51351
	13.9189	14.2973
	30.6757	10.6486
	35.3514	9
	75.3784	13.3784
	9.24324	12.6486
	36.7568	17.1351
	35.8378	57.4324
	116.892	3.83784
	51.2703	4.16216
	15.5676	9.32432
	83.7568	3.97297
	56.1892	21.8378
	19.5405	0.945946
	87.5135	5.7027
	70.7838	5.2973
	107.054	9.08108
	18.2162	59.7297
	31.0811	54.6757
	55.6757	7.40541
	138.054	8.91892
	85.973	11
	61.3784	15.1892
	34.3784	9.27027
	73.0541	3.32432
	47.8649	7.62162
	38.8378	9.72973
	85.027	19.5676
	49.027	28.5946
	54.9189	4.78378
	89.4054	12.1622
	67.2703	9.7027
	25.8378	4.21622
	96.027	10.8919
	7.18919	8.89189
	73.3514	9.75676
	67.1081	17.8919
	14.4054	4.97297
	37.3243	19.7838
	82.5676	8.83784
	95.8108	31.973
	75.1081	19.0541
	25.7297	17.8378
	110.811	22.4324
	42	4.59459
	139.892	11.1351
	77.4324	11.1351
	68.0541	7.59459
	143.486	12.1351
	100.405	10.7838
	49.1351	18.5405
	56.2162	11.4595
	95.0541	6.02703
	34.1081	2.32432
	19.8919	30.6486
	64.1351	18.8919
	56.6486	3.56757
	43.5676	8.62162
	156.486	5.78378
	34.0541	6.13514
	64.6216	18.8108
	103.946	9.18919
	6.43243	7.08108
	22.5135	14.027
	36.9189	29.1622
	18.9189	13.7838
	80.6486	14.8919
	40.1351	20.2973
	46.5135	2.24324
	215.324	2.05405
	62.2162	13.027
	120.784	12.2162
	26.8649	5.89189
	36	3.67568
	8.43243	20.1081
	62.2162	0.891892
	141.595	5.48649
	33.4865	8.10811
	86.5405	5.64865
	72.2162	13.7297
	50.7838	27.6757
	35.3784	14.5946
	123.919	19.6486
	122.378	18.6486
	20.4865	12.8649
	27.027	12.1081
	108.649	10.973
	119.865	19.3243
	51.2432	30.5946
	117.73	3.7027
	130.108	26.7838
	43.4054	11.5405
	63.3784	6.37838
	79.2973	4.27027
	70.5676	7.7027
	103.486	8.81081
	73.7027	8
	37.5135	13.5135
	8.62162	24.8919
	56.7027	24.7568
	76.4324	12.9459
	36.1081	10.9189
	27.027	17.8378
	135.514	11.1622
	35.4054	20.1351
	150.541	27
	72.5676	23.5676
	65.1622	4.56757
	23.4595	13.5676
	101.135	11.8649
	58.1081	13.3514
	19.6757	18.8378
	50.0541	3.10811
	53.5405	72.7568
	22.7838	16.1622
	62.4054	3.35135
	41.5405	26.4324
	24.5135	14.6757
	16.7838	24.7838
	38.8649	4.08108
	30.1081	4.08108
	8.91892	25.4595
	62.0541	21.5135
	49.4324	17.0541
	68.1351	25.6486
	49.0811	3.97297
	89.4324	25.6757
	18.2973	16.3243
	69.7027	31.027
	82.6486	27.8108
	36.1892	22.4865
	13.4324	15.973
	89.7027	14.6486
	20.9459	8.43243
	13.9459	12.4595
	74.9459	20.8378
	26.0811	6.67568
	52.0811	20.6486
	11	18.4324
	7.97297	21.1622
	86.0541	7.56757
	7.32432	10.5946
	18.7297	14.7568
	120.649	18.7838
	168.622	5.45946
	8.62162	11.8919
	81.7027	5.72973
	117.811	9.10811
	114.919	6.24324
	178.351	26.4865
	52.7568	13.6216
	86.9189	2.54054
	85.7568	15.5405
	57.5135	18.2162
	58.1892	26.2973
	64.7297	9.43243
	17.7838	20.9189
	50.5676	8.13514
	94.5946	7.24324
	115.946	4.54054
	62.3243	7.02703
	118.595	16.4054
	13.4054	9.81081
	171.541	15.8649
	59.3514	27.3514
	48.0811	12.1351
	51.6486	12.5676
	50.7297	24.3243
	49.0811	41.8378
	15.7838	10.3514
	41.2703	36.4324
	26.027	19.3243
	72.027	32.7838
	188.703	6.75676
	236.243	9.10811
	171.568	5.24324
	122.838	10.2703
	151.892	13.3243
	38.4054	21.1081
	182.054	4.27027
	46.8108	20.3784
	142.432	17.8649
	73.973	9.81081
	57.8378	12.1351
	102.541	23.6486
	158.622	9.56757
	12.3784	22.6757
	15.6216	18.7297
	14.4865	24.4324
	124.892	9.94595
	5.24324	20.8649
	75.1081	5.54054
	65.8649	24.1892
	126.108	16.0811
	98.9459	19.3243
	50.8919	8.2973
	23.1351	21.3243
	138.973	23.0541
	29.4865	25.5405
	120.757	3.56757
	145.622	5.32432
	113.811	5.05405
	23.4054	21.8649
	71.0541	4.18919
	98.5676	3.62162
	72.027	9.51351
	104.216	14.3514
	23.4865	9.13514
	86.2973	21.2703
	25.0811	9.91892
	90.6486	11.9189
	83.5135	4.89189
	48.4595	5.64865
	103	4.62162
	28.7568	10.7568
	65.5405	5.43243
	149.811	44.8378
	132.703	6.16216
	60	6.94595
	138.784	8.72973
	11.6757	13.027
	142.216	2.91892
	14.7838	4.2973
	45.5676	9.35135
	45.8108	10.2162
	73.2973	4.86486
	61.2703	25.1622
	92.2973	22.8919
	80.8649	7.27027
	85.7027	15.4324
	109.135	17.1081
	49.2703	26.8378
	56.1081	17.027
	115.622	7.89189
	121.108	14.3784
	23.6757	16.8378
	14.5946	27.1622
	149.703	8.18919
	34.0811	13.2703
	116.405	35.1081
	82.6216	18.1892
	118.27	9.32432
	170.135	3.91892
	75.5946	9
	16.6757	20.6216
	96.1622	21.4865
	148.243	10.8108
	37.3784	3.7027
	29.3784	32.0541
	121.297	44.6216
	148	10.7027
	98.1081	5.32432
	56.1892	2.48649
	68.4865	41.0541
	151.946	7.43243
	103.297	20.3784
	88.6757	3.13514
	105.676	17.027
	45.7297	17.5135
	119.459	15.8919
	104.243	30.7568
	83.5946	11.1622
	177.865	12.9189
	83.9459	23.027
	72.6216	17.0811
	106.973	14.4054
	30.4054	13.7838
	27.0811	7.32432
	59.2973	2.48649
	76.1351	6.43243
	141.378	3.05405
	159.703	51.973
	22.3514	7.37838
	24.2432	10.3514
	31.5135	3.10811
	27.6216	14.0541
	44.3514	4.59459
	95.4595	9.16216
	89.1081	11.4865
	46.2162	1.13514
	40.0541	9.21622
	218.892	9.62162
	20.7297	12.4595
	44.7568	7.45946
	17.9189	7.27027
	30	13.2703
	73.1351	9.2973
	7.16216	7.21622
	61.4595	9.37838
	92.6216	26.7027
	60.9459	1.37838
	32.2432	13.3514
	14.973	17.1622
	107.784	3.02703
	166.703	9.40541
	5.51351	19.0811
	57.7297	3.94595
	11.0541	54.1351
	120.432	32.1081
	123.486	20.7297
	40.7568	16.6216
	85.8919	33.2973
	98.1081	15.5405
	38.0541	12.2432
	77.6486	7.40541
	59.0811	11.4054
	58.1351	10.7838
	102.541	17.4595
	170.514	11.9189
	226.514	14.8108
	10.8108	13.3784
	35.6757	8.2973
	32.3243	36.973
	64.4054	15.6486
	8.2973	8.54054
	124.189	25.0811
	9.35135	4.51351
	180.486	7.32432
	128.297	12.2162
	66.2703	47.1892
	88.2973	15
	32.8919	23.8649
	184.054	9.94595
	26.5135	36.4865
	83.5405	13.7838
	101.135	14.9459
	7.27027	12.8649
	14.1622	28.5135
	171.865	15.5135
	78.1351	20.8919
	75.8108	39.973
	38.4054	4.35135
	102	9.97297
	73.9459	19.7027
	50.8108	11.7838
	35.8108	21.2432
	96.2162	3.64865
	65.5676	8.51351
	87.973	12.027
	115.919	20.1081
	84.1892	18.1622
	242.622	23.4054
	97.7297	16.2162
	75.6216	19.1351
	48.4054	10.1622
	27.0811	5.89189
	121.432	24.0541
	162.081	11.7027
	90.9459	17.027
	193.973	30.0811
	100.459	7.56757
	44.1351	14
	69.2432	40.2973
	117.676	15.2162
	8.2973	11.4054
	162.568	9.75676
	33.2432	4.2973
	42.5676	8.83784
	101.784	8.7027
	31.7568	9.62162
	86.7027	11.1081
	145.216	8.83784
	31.1892	41.2973
	152.622	4
	18.2432	5.67568
	92	24.4054
	10.0811	5.78378
	16.2703	16.973
	149.757	15.8378
	189.486	6.51351
	116.568	17.0541
	62.3784	1.13514
	114.27	10.4595
	20.4324	39.4324
	29.027	24.973
	21.8649	12
	38.4595	12.4324
	111.027	10.9189
	6.24324	37.5946
	97.5405	9.64865
	44.3514	4.27027
	23.8649	13.7027
	69.0541	12.0541
	43.4865	12.2432
	101.757	28.2973
	159.162	5.18919
	105.297	10.9459
	67.4054	14.7297
	131.432	23.1351
	93.5676	8.08108
	71.973	35.0541
	96.4054	4.78378
	60.1081	7
	63.6757	29.3784
	108.081	21.8649
	90.4324	4.48649
	59.7838	8.02703
	3.43243	13.0541
	6.05405	25.8649
	75.2162	12.6216
	37.0811	8.81081
	5.43243	19.5676
	8.56757	6.13514
	5.24324	8.62162
	46.8108	19.1081
	169.568	15
	16.4595	3.91892
	79.2973	12.4054
	47.5405	2.7027
	139.351	29.8649
	28.4865	28.9189
	74.5135	9.27027
	37.1081	11.973
	84.1622	19.1622
	27.027	17.2973
	64.3243	16.3514
	90.4865	14.5405
	64.027	28.7297
	98.027	9.35135
	38.8108	17.3514
	10	22.5135
	79.8378	13.1622
	42.6216	13.5135
	15.7297	13.4595
	66.6216	8.37838
	46.1351	9.43243
	10.2162	20.8378
	18.3784	14.1081
	85.7027	13.1351
	50.7568	6.45946
	95.2973	23.973
	54.0811	5.89189
	188.811	35.5946
	14.2432	38.8378
	29.027	8.27027
	85.8919	40.8919
	35.7027	13.8378
	85.6486	19.2973
	42.0811	6.97297
	27.7027	50.4324
	3.43243	33.7297
	9.91892	10.9189
	27.9459	14.8108
	50.9189	26.1622
	8.27027	13.4324
	44.4595	21.7027
	57.4054	12.6216
	21.3514	42.2973
	29.6216	18.4324
	157.324	17.5405
	138.865	9.08108
	146.351	19.4595
	55.4865	16.0811
	40.2162	25.3243
	126.324	3.13514
	131.568	8.27027
	49.2703	21.6757
	5.81081	6.21622
	31.1351	18.1892
	159.946	20
	37.2973	16.1892
	7.51351	7.13514
	37.973	23.1351
	61.8378	17.6216
	61.6757	5.51351
	38.0811	11.3243
	19	25.9189
	141.27	16.1622
	66.0541	29.8919
	48.1892	3.10811
	151.243	1.62162
	81.7297	17.6216
	86.5946	37.3784
	89.027	23.4054
	39.6486	5.18919
	99.4054	6.08108
	48.8108	26.4865
	76.4054	21.3784
	122.378	14.9189
	182.622	29.9189
	48.7027	37.0811
	68.1892	19.973
	68.5676	14.3514
	33.9189	24.5946
	27.2432	28.5946
	30.4054	30.8649
	118.595	24.1892
	201.919	11.5405
	25.027	13.0811
	24.1351	18.4865
	88.7297	22.2432
	46.2162	15.4054
	7.54054	18
	122.027	12.8649
	139.351	29.4595
	9.35135	23.2703
	19.0811	11.0811
	105.757	7.72973
	118.946	18.2973
	69	17.1081
	8.7027	11.0541
	83.5405	5.64865
	67.9189	9.18919
	50.4595	9.89189
	136.324	1.10811
	10.1622	31.2162
	142.703	44.8378
	143.297	7.02703
	20.4054	4
	97.6486	8
	15	9.64865
	16.7297	12.6216
	178.432	16.4324
	67.3784	23.7297
	81	42
	43.4595	13.1622
	63.5676	4.56757
	125.378	12.6486
	168.27	10.7027
	99.4054	1.08108
	108.378	20.2973
	146.459	13.027
	166.27	23.5676
	8.91892	11.7838
	112.946	15.6216
	70.1622	36.4324
	154.757	2.10811
	71	8.2973
	26.8649	13.3514
	42.4865	13
	14.8378	43.4324
	24	7.2973
	41	13.4595
	32.8649	15.2973
	71.2973	6.51351
	102.162	12.5135
	24.2703	9.91892
	15.7027	14.1081
	51.7297	18.1892
	125.135	12.2703
	32.3243	12.6486
	87.6757	18.9189
	107.378	15.4595
	37.5135	17.2703
	83.973	8.24324
	114.946	8.37838
	138.27	23.973
	160.351	9.48649
	196.73	10.0811
	76.3784	12.1351
	10.4595	11.7568
	170.135	14.2162
	38.4595	4.62162
	73.6216	9.51351
	44.2162	8.02703
	34.1081	11.5135
	108.703	11.0541
	143	13
	66.4865	19.2432
	85.1892	10.2973
	208.297	21.5135
	43.4595	14.2973
	102.946	4.18919
	130.162	18.1351
	217	6.35135
	77.3784	34.6216
	28.8919	14.6486
	151.216	31.4595
	5.2973	15.4865
	50.7838	37.4054
	107.081	39.9189
	153.676	13.1351
	97.9459	6.56757
	106.703	6.78378
	81.0541	8.54054
	12.3514	17.0811
	112.541	8.72973
	27.5676	6.24324
	11.1081	12.3243
	149.351	13.027
	6.89189	8.10811
	9.13514	9.62162
	123.73	4.91892
	44.9189	4.37838
	15.4595	11.5946
	132.108	14.2162
	32.7297	12
	16.0541	2.7027
	101.946	8.08108
	82.027	6.43243
	67.8378	6.56757
	114.027	9.45946
	76.027	11.5946
	105.081	6.67568
	41.2432	4.97297
	105.622	9.05405
	32.3784	36.027
	95.973	37.8108
	10.5946	18.3514
	112.189	9.78378
	150.757	1.78378
	64.1622	3.40541
	159.459	13.4054
	47.7838	4.16216
	112.108	6.91892
	48.7568	16.6486
	19.4595	10.9189
	44.3514	4.32432
	88.2432	19.5946
	15.5405	15.8108
	30.0811	19.4865
	77.2973	20.4324
	133.514	30.1622
	92.2162	5.83784
	55.7838	3.97297
	50.027	19.2432
	21.4595	3.24324
	159.027	24.8378
	62.9459	16.3243
	55.1892	76.2432
	110.108	3.91892
	166.108	3.83784
	37.1081	48.6216
	43.7297	57.6757
	8.21622	37.2973
	40.5946	2.56757
	41.2703	2.2973
	47.2162	37.027
	153.378	7.43243
	49.973	16.3784
	227.595	24.1351
	22.1892	15.0811
	114.757	23
	49.027	13.8649
	121.054	34.2703
	117.568	30.6757
	30.4865	6.94595
	179.865	7.40541
	78.2973	5.81081
	189.135	6.2973
	39	4.51351
	186.27	18
	100.838	15.6757
	11.027	6.81081
	5.7027	27.0541
	69.5946	3.56757
	72.4865	19.8919
	22.4054	16.7838
	28.3243	8.10811
	12.973	5.16216
	70.6486	18.4054
	49.5135	11.2432
	45.1081	6.2973
	83.6757	4.10811
	7.51351	6.7027
	61.5405	7.16216
	68.6216	33.7297
	79.7297	5.48649
	65.0811	3.78378
	18.8108	3.62162
	60.1351	3.83784
	64.0811	6.75676
	124.081	5
	11.5405	8.18919
	46.5135	5.67568
	6.37838	11.7568
	191.919	1.62162
	77.6757	5.59459
	87.8108	25.9459
	30.6216	17.1622
	86.0811	7.64865
	10.4324	3.35135
	92.4595	27.5405
	166.622	10.5676
	15.1892	5.81081
	16.1622	6.32432
	67.027	3.83784
	74.5135	25.6486
	7.08108	35.4595
	9.51351	5.81081
	42.6216	23.7838
	23.8649	7.45946
	67.8108	5.37838
	55.6216	7.27027
	6.45946	2.10811
	6.62162	17.3243
	67.6757	11.1892
	44.5676	22.1081
	42.1351	3.2973
	8.59459	29.9189
	122.811	43.8919
	95.2973	13.5405
	6.16216	6.51351
	8.56757	8.56757
	79.6216	11.5946
	169.811	5.51351
	35.8919	16.0541
	61.1081	2.48649
	121.189	1.35135
	52.3784	2.43243
	84.973	32.2432
	69.4324	17.0811
	76.0541	5.94595
	151.703	17.5405
	145.486	2.18919
	29.2162	59.8108
	59.3514	5.24324
	11	28.7027
	44.5676	1.05405
	42.5676	6.62162
	16	1.54054
	7	32.2973
	116.405	13.3514
	67.0541	13.5135
	36.9189	7.86486
	23.8919	9.13514
	88.8108	25
	32.0811	8.35135
	164.649	15.9189
	71.5676	22.0811
	55.0811	24.4324
	5.94595	5.72973
	49.6486	20.4865
	109.73	14.5405
	35.8378	16.4865
	36.2162	10.7027
	32.5676	25.2162
	13.7568	38.1622
	49.7027	17.5135
	94.1351	3.86486
	58.8919	3.51351
	50.4324	23.3784
	91.7297	43.2162
	26.2703	12.4324
	79.4595	17.5405
	30.5135	7.81081
	94.6486	39.7568
	10.2432	18.1622
	108.243	7.37838
	89.2162	34.7027
	32.1892	3.10811
	23.0541	9.16216
	84.6216	5.16216
	46.8108	1.48649
	3.59459	3.64865
	110.838	15
	8.13514	4.54054
	39.1351	7.91892
	171.351	7.81081
	33.3784	15.9189
	96.7027	21.4595
	93.1351	8.43243
	139.838	8.27027
	31.7297	9.16216
	115	6.10811
	86.3784	27.3243
	58.8649	10.3243
	115.189	12.7297
	125.703	1.81081
	152.432	4.62162
	90.3514	22.0811
	145.865	17.1622
	66.9189	4.72973
	124.108	1.2973
	77.5405	6.16216
	118.27	17.1622
	18.6216	34.3243
	67.9459	15.7297
	100.135	12.7027
	63.1622	5.24324
	117.568	11.8919
	58.1622	10.2703
	59.3784	2.08108
	67.9459	7.67568
	61.2703	34.0811
	112.757	3.97297
	12.6486	8.35135
	75.8649	2.64865
	87.8919	8.81081
	62.027	5.86486
	48.8649	10.6757
	44	11
	37.5405	10.9189
	66.2703	9.75676
	156.27	4.89189
	30.5946	19.8919
	28.5405	34.1081
	51.1892	5.48649
	27.3784	24.1892
	23.4054	27.3784
	35.1081	5.08108
	5	2.43243
	119.703	3.64865
	28.2703	29.0541
	39.0541	4.56757
	68.5946	3.08108
	123.514	15.1351
	96.7838	2.08108
	53.027	5.37838
	71.973	27.2162
	6.97297	5.83784
	144.027	4.16216
	96.8378	7.43243
	42.5946	4.48649
	64.9189	4
	21.6757	11.1081
	43.1351	13.7027
	82.6216	25.6216
	56.973	8.43243
	6.13514	9.86486
	67.8649	3.67568
	53.1081	10.7027
	45.2162	72.027
	72.5946	6.97297
	24.4054	30.3243
	82.1622	9.64865
	44.7838	26.9459
	23.2703	90.973
	61.2432	8.64865
	36.7297	9.7027
	23.7568	4.59459
	5.97297	2.89189
	20.7027	23
	17.5135	3.78378
	94.1351	9.27027
	28.2432	8.7027
	91.7027	5.81081
	54.5946	14.3784
	114.27	12.1081
	25.1351	4.78378
	107.432	0.783784
	56.8649	4.56757
	16.2703	24.6216
	103.135	23
	30.5676	8.51351
	76	2.67568
	19.9459	33.0811
	76.3243	10.973
	18.5405	19.5676
	46.5135	7.86486
	60.6216	19.5135
	31.4865	17.973
	140.649	8.91892
	16.5405	17.0541
	155.703	5.08108
	58.9189	1.75676
	69	19.3243
	168.108	5.97297
	10.6757	3.37838
	110.514	5.35135
	31.5135	5.48649
	16	5.7027
	109.541	9.83784
	26.5946	6.72973
	79.2973	9.72973
	65.9189	3.32432
	187.919	6.86486
	62.5405	4.24324
	100.838	3.37838
	77.7568	5.81081
	106.459	26.2703
	57.1351	4.54054
	35.1892	2.56757
	9.54054	25.4595
	42.9189	3.54054
	106.351	17.1351
	117	17.8378
	57.9459	19.2162
	9.21622	22.3784
	118.297	13.8378
	70.1892	1.32432
	75.4595	7.75676
	52.8919	2.83784
	151.703	2.7027
	25.3243	12.8919
	58.5405	19.6757
	57.2703	10.7297
	140.108	18.3514
	56.5135	59.8919
	60.3243	12.0811
	107.676	20.2973
	53.2162	4.16216
	121.73	23.9459
	45.2162	39.9459
	96	8.56757
	37.5676	13.6216
	47.2162	3.91892
	60.1892	14
	35.3784	41.4595
	36.9189	13.2703
	86.5405	50.8108
	156.432	10.3514
	74.5405	4.45946
	105.027	25.4865
	20.2432	23.5405
	24.9189	9.75676
	116.919	26.2703
	40.8378	5.37838
	83.6757	43.5135
	45.3243	2.45946
	201.459	24.8378
	23	2.91892
	133.973	12.027
	44.7027	31.2162
	88.8649	14.9459
	26.7838	39.4595
	63.1351	7.72973
	36.3784	31.2703
	5.54054	39.3514
	56.4054	32.8378
	94.9459	26.8649
	57.7297	6.97297
	73.9459	27.0541
	30.6216	22.8649
	47.7297	8.59459
	63.5405	37.4324
	159.189	2.7027
	78.3514	16.5405
	82.8108	8.78378
	78.4595	12.0811
	74.6757	4.81081
	13.7297	24.7027
	57.2162	22.3514
	53.8649	12.6486
	53	19.1892
	57.9459	8.02703
	58.7297	12.7568
	111.243	18.8108
	61.6216	6.64865
	49.7027	33.2162
	23.4595	17.973
	28.1622	26.1892
	114.838	15.4865
	41.973	17.1892
	94.5405	3
	25.3784	17.027
	26.027	34.4865
	61.7027	10.6486
	37.7297	4.10811
	101.27	10.6216
	19.3514	5.02703
	31.5135	25.7838
	62	25.4054
	51.2162	9.51351
	74.5135	20.1892
	49.8649	33.5135
	39.9459	9.62162
	153.514	18.8919
	36.8108	13.5405
	50.7027	13.0541
	30.7838	24.6216
	73.1622	7.35135
	134.514	31.6216
	45.9459	44.1081
	27.1351	10.973
	74.7027	4.64865
	55.2973	21.5405
	36.4865	24.1892
	63	19.1622
	91.8378	20.0541
	135.811	8.40541
	190.108	19.6486
	6.45946	13.5405
	63.5946	21.0811
	141.216	23.973
	26.2703	17.7838
	49.1081	21.1081
	57.4054	2.75676
	79.4595	35.5135
	81.2973	49.2973
	25.0541	4.78378
	81.027	23.1892
	162.27	36.5946
	34.1081	14.2162
	57.1081	4.94595
	76.1351	11.1351
	29.2162	8.75676
	40.4324	14.7568
	55.8108	12.5676
	154.595	4.32432
	32.1351	10.5405
	30.7568	28.8919
	108	18.9459
	102.622	12.4595
	32.2432	22.3784
	73.5135	8.83784
	49.4054	1.16216
	53.4324	9.37838
	98.8378	8.56757
	36.6486	33.973
	136.486	13
	95.027	3.7027
	51.3243	13.5946
	13.7838	24.027
	109.973	19.3243
	177.108	15.6216
	131.703	45.1622
	140.108	13.7568
	53.0541	25.6757
	63.3514	26.6216
	63.8919	5.83784
	43.6757	16.973
	57.5676	12.7027
	35.2162	2.43243
	73.7838	7.40541
	50.7838	3.18919
	78.8649	11.1892
	58.1351	1.18919
	96.9459	39.0811
	14.7568	22.6757
	67.7838	14
	126.595	17.2973
	107.486	14.1081
	79.9459	15.6757
	95.6216	12.7297
	97.973	13.7568
	110.865	7.86486
	13.5135	34.2162
	120.432	10.2162
	44.9189	21.9189
	49.7297	3.2973
	51.7027	14.0811
	31.2973	6.43243
	27.5405	19.1892
	40.5676	22.1081
	62.2703	16.1622
	39.8649	37.8108
	62.3784	31.5946
	18.9459	9
	63.4324	55.7838
	50.5135	42.5135
	38.8919	12.027
	90.5676	7.08108
	75.4324	33.0541
	49.7027	4.81081
	25.027	6.78378
	28.7568	33.4865
	35.2432	4.43243
	7.72973	8.91892
	32.4865	6.10811
	115.946	4.32432
	148.973	19.6757
	48.4865	2.18919
	60.1892	32.4324
	40.2432	1.7027
	91.0811	4.94595
	134.27	22.1081
	76.1081	13.4865
	173.135	24.7297
	14.5135	1.91892
	57	23.2703
	88.5135	17.5946
	34	6.64865
	97.8108	4.78378
	66.7027	20.9459
	56.2703	4.45946
	161.649	33.8108
	46.1351	25.2703
	17.4595	13.4595
	22.2703	17.3784
	13.5946	25.0541
	14.4865	12.2703
	61.4865	29.7838
	5.37838	35.2432
	55.7297	12.7838
	45.2162	37.5946
	16.6486	23.4054
	21.1351	27.3514
	19.1892	46.0811
	55.4324	21.6486
	51.9189	18.3514
	64.1892	11.3243
	26	6.51351
	27.9189	7.16216
	43.2162	21.7838
	33.3243	17.5135
	57.7297	34.3243
	106.784	25.8649
	36.1622	15.5946
	48.6486	7.91892
	127.784	10.4595
	49.9459	20.027
	115.162	13.7838
	38.9459	42.5676
	30.0811	6.7027
	56.8108	4.91892
	87.6486	17.0541
	168.27	3.24324
	4.75676	4.62162
	74.7568	31.973
	43.2432	4.24324
	40.0811	7.02703
	139.432	27.3784
	45.2432	6.27027
	47.7838	33.6216
	12.2162	10.9459
	55.3784	4.97297
	29.7297	25.8649
	37.5405	6.72973
	68.3784	6.35135
	23.9189	16.6757
	110.865	17.7297
	63.5946	50.2162
	50.5676	37.1622
	80.4054	3.97297
	69.5135	8.91892
	122.081	2.45946
	53.5946	16.6216
	126.946	24.5135
	74.7838	11.4324
	32.8649	5.08108
	32.7838	46.4865
	6.18919	35.1081
	29.1622	14.9189
	25.2973	24.3243
	37.5676	9.35135
	40.4595	19.4595
	30.2432	7.18919
	33.2973	44.4865
	45.5946	18.7297
	54.3243	3.35135
	95	26.027
	33.7838	2.67568
	8.43243	15.7568
	45.1081	19.8649
	15.2703	44.0541
	50.4865	18.1622
	44.6486	36.7297
	5.56757	21.2162
	50.1622	11.5405
	26.3514	25.2162
	46.1622	9.18919
	38.6216	25.9459
	39.4324	13.0811
	38.8649	14.1081
	13.1351	7.54054
	42.9459	21.5946
	52.6486	9.91892
	78.5405	14.2162
	21.1351	9.2973
	18.7568	7.91892
	14.5946	2.75676
	96.7838	22.8919
	83	2
	51.2432	11.4595
	60.5676	33.3784
	57.1622	3.10811
	52.8378	2.91892
	39.5405	27.1081
	91.1081	30.4054
	46.9189	24.4324
	90.1081	20.1351
	51.8378	7.83784
	46.3243	4.83784
	3.54054	26.3784
	71.8919	18.1351
	49.5946	5.13514
	61.8108	22.2432
	8.51351	40.8649
	45.6216	68.4054
	52.1351	23.6216
	161.865	9.08108
	27.4595	26.5946
	31.8649	57.4054
	36.973	26.8919
	58.3514	3.75676
	75.6216	8.56757
	60.6757	15.9459
	126.297	5.18919
	19.5405	15.4324
	69.8649	44.5676
	73.1351	11.973
	22.7568	5.89189
	64.3514	19.8649
	125.757	2.62162
	37.0541	17.4865
	40	5.10811
	26.7297	7.16216
	32.8108	3.48649
	87.1081	3.83784
	12.973	10.9189
	34.4324	34.9459
	37.5135	22.2973
	32.5946	13.2162
	46.1622	29.7297
	57.5135	7.81081
	50.6216	34.5676
	130.324	30.3784
	60.1622	5.02703
	115.703	41.4595
	45.4865	2.02703
	99.6486	4.13514
	27.8378	2.32432
	39.9189	10.2973
	72.8649	29.0541
	97.1351	7.32432
	103.162	18.3514
	16.1892	11.2162
	10.4865	15.2703
	45.3784	56.5405
	24.6486	53.973
	69.4595	4.62162
	60.2432	17
	131.649	12.8378
	110.892	3
	40.6486	15.1351
	70.3784	16.5135
	148.676	38.9189
	202.162	22.5676
	27.8108	4.27027
	76.3243	1.08108
	77.2973	20.3514
	85.4324	55.4865
	23.4054	19.027
	70.027	18.6757
	61.9459	15.6216
	67.8919	49.5946
	32.2432	9.67568
	71.4865	16.7297
	80.3243	23.0541
	74.6486	5.78378
	106.054	7.32432
	39.1351	11.1622
	31.9459	20.0541
	77.1081	48.7027
	68.7297	41.1351
	54.973	4.81081
	36.2432	15.7297
	63.8919	14.4865
	31.1622	7.40541
	15.027	27.5946
	110.486	33.4865
	50.1622	21.9189
	5.94595	8.02703
	58.8378	6.64865
	69.973	30.6486
	55.5135	33.1892
	39.7297	17.3784
	17.4865	53.4865
	60.0811	4.16216
	13.5946	8.56757
	35	7.51351
	32.4865	24.2162
	34.8378	37.7568
	64.2432	71.4865
	92.3514	52.6486
	23.2973	18.9459
	13.7297	18.8108
	62	8.81081
	8.91892	31.4054
	46.3784	28.1081
	44.3514	25.4595
	81.6757	17.5405
	39.5676	63.1892
	55.6486	21.3243
	44.7838	4.64865
	52.5405	1.02703
	78.027	8.67568
	37.5405	12.4595
	62.9189	4.37838
	22.3784	27.027
	37.4054	25.7297
	72.8108	20.4865
	27.2162	17.7838
	33.7838	3.32432
	52.8108	15.4595
	100.757	11.7838
	60.0541	11.973
	63.4324	13.8378
	103.108	9.72973
	71.1081	17.5946
	97.6216	6.16216
	19.5405	10.3243
	26.4595	12.8919
	63	3.59459
	109.135	12.8919
	21.2973	28.1622
	104.135	47.6757
	111.541	3.35135
	100.622	12.6486
	44.5676	24.9459
	66.0541	5.62162
	51.5676	6.89189
	75.5405	36.3514
	58.9189	17.1622
	53.5946	58.2703
	18.4324	27.0811
	38.2432	39.027
	95.8378	7.62162
	39.8919	5.78378
	47.9459	28.5676
	90.2432	66.7297
	90.2973	28.973
	77.7568	4.91892
	46.5946	24.4054
	92.973	27.3514
	26.3784	55.2162
	27.5676	20.7568
	31.6486	3.72973
	42.4865	11.8108
	22	2.67568
	87.0541	24.4595
	111.459	8.64865
	26.1081	45.3243
	144.216	5.81081
	59.4595	9.86486
	88	14.0541
	31.1622	104.514
	20.7297	19.973
	116.162	26.9459
	85.2432	15.9189
	193.757	16.2973
	75.2973	8.83784
	30.3243	8.10811
	24.7838	20.7297
	79.1351	43.8649
	57.7838	32.1892
	114.757	26.8108
	113.297	43.4865
	153.514	7.51351
	111.486	7.32432
	12.7027	13.8649
	33.7568	6.83784
	70.5135	17.9189
	10.0811	6.59459
	40.2703	18.3514
	68.4054	32.5676
	18.3784	31.2432
	59.7027	50.0811
	55.973	3.51351
	29.3514	25.8108
	77.4865	14.9189
	10.6486	24.2162
	99	10.7027
	12.4324	76.2973
	63.2703	7.2973
	39.2973	25.3243
	7.78378	3
	47.4595	12.0541
	62.6486	19.4324
	148.108	15.4595
	9.21622	17.2703
	90.7027	13.4865
	31.8378	37.7838
	35.5946	22.6486
	55.973	27.2162
	86.7838	22.7838
	94.8919	22.3514
	47.3784	14.8108
	12.8649	26.4324
	44.7568	18.4595
	73.6757	6.05405
	44.4865	2.83784
	69.6216	2.27027
	85.7838	14.9459
	13	3.18919
	19.9189	25.5946
	59.4054	42.5946
	33.027	7.10811
	38.0811	35.3514
	54.1892	12.1622
	89.0541	10.2162
	145.378	29.5135
	79.7027	4.51351
	23.3243	15.7297
	40.4054	19.5135
	17.7568	33.4865
	116.838	9.64865
	116.541	12.2162
	9.48649	18.4324
	42.7027	5.08108
	45.1622	24.973
	22.4324	38.7297
	12.1892	22.7838
	88.2432	24.7568
	36.0811	12.4595
	27.6216	9.83784
	10.6216	18.8649
	61.4865	17.9189
	69.1892	15.8919
	45.5676	3.51351
	104.838	9.89189
	90.1351	14.8649
	44.5676	25.2703
	65	12.4324
	25.8649	13.8649
	34.0541	15.6486
	85.2703	27.8108
	47.7838	19.1622
	135.514	13.7838
	32.6216	23.1081
	15.7297	3.89189
	11.973	4.27027
	138.73	20.0811
	17.973	26.3514
	58.4324	10.1892
	23.2432	13.5946
	81.6216	30.2973
	108.784	16.3784
	136.324	26.4865
	56.9459	44.6486
	30.2432	10.8919
	22.6757	32.9189
	6.2973	23.6486
	57.0541	2.54054
	24.7568	18.1892
	62.4324	27.5405
	99.2703	13.4865
	56.3243	9.83784
	35.1892	4.18919
	47.7297	10.7568
	63.8919	17.1892
	101.054	16.9189
	51.3243	24.2973
	48.6486	40.8108
	53.5405	31.4324
	27.4865	11.7027
	66.3243	27.9189
	85.4595	5.94595
	41	12.5135
	31.8919	4.27027
	98.4595	12.5135
	28.2973	14.6757
	34.6757	5.56757
	31.2703	13.3514
	139	26
	139.892	33.6757
	132.703	21.9189
	10.4054	23.8108
	133.865	10.5946
	118.703	8.86486
	37.2432	64.973
	17.6757	15.973
	145.432	3.81081
	130.784	34.5135
	38.973	17.3243
	116.703	53.1622
	40.1351	13.9459
	77.3243	5.43243
	57.3514	7.32432
	182	42.9189
	107.459	43.7838
	45.1351	23
	80.2973	24.2973
	7.89189	21.5676
	90.3514	4.86486
	51.1351	23.3514
	98.0541	43.027
	75.8649	8.83784
	83.6216	30.6486
	14.5135	36.4054
	67.6216	4.2973
	19.8919	36.4324
	46.2432	2.59459
	20.0811	55.4865
	19.8649	8.2973
	32.5135	5.35135
	29.3514	28.6486
	11.1622	8.64865
	73.6486	7.40541
	89.8108	33.3784
	24.8108	3.72973
	127.324	34.5676
	77.2703	17.8649
	67.027	5.64865
	86.8108	23.9189
	133.784	114.973
	93.5946	49.5946
	33	2.7027
	46.2973	53.973
	82.7838	27
	97.8649	13.5405
	85.4324	96.8649
	123.811	106.784
	40.7297	47.7568
	16.5946	141.838
	39.973	43.7838
	162.595	56.1892
	128.108	29.8919
	49.2703	70.1622
	41.5135	40.5946
	13.973	23.7568
	6.94595	40.8378
	65.4324	50.8378
	11.7568	41.4865
	143.27	12.7297
	12.4054	25.1081
	16.4324	7.37838
	45.1622	30.1351
	33.1081	58.8649
	93.6216	32.5405
	81.9189	4.16216
	28.9189	86.2162
	33.0811	30.4324
	39.5946	8
	4.7027	58.6757
	129.486	4.67568
	52.4865	31.0811
	24.2432	38.2973
	57.4595	5.13514
	55.7838	21.4865
	50.1622	13.1892
	31.1622	23.8919
	82.973	13.3784
	61.0541	9.67568
	51.4054	11.5135
	33.3243	61.8378
	66.9459	33.1622
	61.7568	55.0541
[truncated: 3,072 more rows]

## Sheet: Supplementary Figure 5
Supplementary Figure 5a: SVL expression in WT after 11WSD, followed by 4W of constant and variable cold temperatures									Supplementary Figure 5b: LIM1 expression in WT after 11WSD, followed by 4W of constant and variable cold temperatures
Ct Values	UBQ			SVL					Ct Values	UBQ			LIM1
	11WSD	Cold	Variable Cold	11WSD	Cold	Variable Cold				11WSD	Cold	Variable Cold	11WSD	Cold	Variable Cold
1st Set	26.39	24.4932	24.712	25.5229	25.366	25.7212			1st Set	26.39	24.4932	24.712	30.0878	22.5983	23.2211
	26.3363	24.2837	24.5763	25.3355	25.299	25.649				26.3363	24.2837	24.5763	29.4042	22.5372	23.1253
	26.1311	24.416	24.4551	25.0714	25.2983	25.5437				26.1311	24.416	24.4551	29.3632	22.4887	23.0478
2nd Set	25.8877	24.6762	24.3436	25.248	25.2973	25.5586			2nd Set	25.8877	24.6762	24.3436	29.2455	22.4469	23.0081
	25.9602	24.6362	24.6373	25.2491	25.3026	25.6023				25.9602	24.6362	24.6373	29.1846	22.4342	23.0472
	25.9644	24.6363	24.3996	25.2817	25.2407	25.654				25.9644	24.6363	24.3996	29.2539	22.4301	22.9686
3rd Set	25.9879	25.074	24.4647	25.2397	25.3068	25.4194			3rd Set	25.9879	25.074	24.4647	29.3207	22.7228	22.83
	26.0529	25.1536	24.6948	25.1877	25.3696	25.3861				26.0529	25.1536	24.6948	29.3941	22.7814	22.8804
	25.966	25.1061	24.7125	25.1591	25.3797	25.4863				25.966	25.1061	24.7125	29.2848	22.6653	22.7882
Relative Expression									Relative Expression
	11WSD	Cold	Variable Cold							11WSD	Cold	Variable Cold
1st Set	0.902806	0.364511	0.255226						1st	1.02527	36.4921	27.5517
2nd Set	1.10997	0.297536	0.271272						2nd	1.00023	45.3535	26.7812
3rd Set	0.987219	0.477584	0.322656						3rd	1.00049	52.7013	34.8361
AVG	1	0.379877	0.283051						AVG	1.00867	44.849	29.723
SD	0.104174	0.091002	0.0352247						SD	0.0143829	8.11638	4.44478
SEM	0.0601449	0.05254	0.020337						SEM	0.00830397	4.68599	2.5662
Holm-Sidak's multiple comparisons test	Mean Diff.	Significant?	Summary	Adjusted P Value	Groups				Holm-Sidak's multiple comparisons test	Mean Diff.	Significant?	Summary	Adjusted P Value
11WSD vs. Cold	0.6201	Yes	***	0.0002	A-B				11WSD vs. Cold	-43.84	Yes	*	0.0235	A-B
11WSD vs. Variable cold	0.7169	Yes	***	0.0001	A-C				11WSD vs. Variable cold	-28.71	Yes	*	0.0235	A-C
Cold vs. Variable cold	0.09683	No	ns	0.2002	B-C				Cold vs. Variable cold	15.13	No	ns	0.0636	B-C
Test details	Mean 1	Mean 2	Mean Diff.	SE of diff.	n1	n2	t		Test details	Mean 1	Mean 2	Mean Diff.	SE of diff.	n1	n2	t	DF
11WSD vs. Cold	1	0.3799	0.6201	0.06729	3	3	9.216		11WSD vs. Cold	1.009	44.85	-43.84	4.686	3	3	9.356	2
11WSD vs. Variable cold	1	0.2831	0.7169	0.06729	3	3	10.65		11WSD vs. Variable cold	1.009	29.72	-28.71	2.566	3	3	11.19	2
Cold vs. Variable cold	0.3799	0.2831	0.09683	0.06729	3	3	1.439		Cold vs. Variable cold	44.85	29.72	15.13	5.343	3	3	2.831	3.101

## Sheet: Supplementary Figure 7
Supplementary Figure 7a: PD density
	11WSD	Cold
	6.18047	4.55373		Mann Whitney test
	0	11.1669		P value	0.0647
	11.1669	7.52304		Exact or approximate P value?	Approximate
	0	4.67727		P value summary	ns
	5.24411	5.24384		Significantly different (P < 0.05)?	No
	0	6.52955		One- or two-tailed P value?	Two-tailed
	5.58192	0		Sum of ranks in column A,B	10659179 , 11909943
	0	12.9758		Mann-Whitney U	5486243
	5.76701
	6.18047	3.14663
	0	0
	0	0
	0	10.4877
	8.87508	0
	0	0
	3.46141	0
	3.84615	0
	7.11069	8.23723
	0	19.2308
	8.98876	0
	7.0159	12.9132
	10.1781	11.5367
	0	10.1781
	11.5385	4.12031
	5.96659	9.88777
	7.86473	10.3306
	13.8408	4.94438
	19.9734	2.47219
	0	6.18047
	4.38116	5.96659
	0	4.80769
	15.0489
	0	11.1669
	10.4877	11.7971
	3.26477	11.3843
	19.2308	24.7219
	3.76223	22.3277
	6.65779	0
	11.7302	14.1844
	0	0
	8.1755	32.6477
	5.96659	0
	11.5385	0
	2.7465	0
	7.45935	7.86782
	5.0163	0
	6.29307	5.96659
	1.88076	12.3609
	7.86782	15.7356
	10.1781	6.74157
	0	0
	13.5731	6.78656
	0	20.6016
	0	6.18047
	14.4196	8.65052
	11.5385	6.92281
	9.88631	22.0913
	0	4.43656
	5.96659	8.87311
	5.40833	0
	3.03601	16.225
	9.30406	24.7117
	0	21.6319
	16.0966	0
	7.06215	18.4094
	6.92042	0
	8.23995	0
	0	11.1638
	9.01226	0
	0	8.65301
	6.25521	4.43656
	11.534	19.4979
	0	0
	6.65779	0
	4.22119	24.2866
	4.47561	4.02414
	6.18047	0
	0	22.8534
	4.80769	13.3126
	0	13.8456
	0	0
	9.22935	12.3609
	0	11.5385
	9.4038	21.6333
	5.58347	5.493
	7.86576	20.8831
	5.493	5.58347
	9.61538	28.0636
	7.28597	20.9753
	0	6.40902
	9.61538	0
	0	0
	7.86782	0
	4.94438	0
	0	8.51064
	0	0
	8.65052	7.52304
	4.80769	5.8651
	0	3.46081
	7.98722	3.09023
	16.8229	7.31172
	5.58347	12.3609
	17.8998	18.7091
	23.0769	21.631
	13.312	9.98336
	2.27687	3.39328
	4.32526	14.1844
	7.36377	0
	2.58264	16.4812
	0
	15.7315	10.5932
	0	0
	2.83688	5.58347
	9.98336	8.23723
	0	9.35454
	10.8155	6.78656
	5.96659	11.534
	4.80769	13.3097
	4.67727	2.79096
	12.3609	6.29327
	12.6636	15.2672
	0	13.312
	2.37023	0
	0	9.10747
	0	0
	5.76701	9.2707
	9.10747	11.7971
	0	26.3356
	6.65557	9.79432
	9.35454	0
	0	22.5734
	10.0326	4.67727
	6.74157	0
	5.76868	0
	0	9.94431
	11.0457	0
	0	0
	10.8147	9.35344
	0	6.92042
	2.93255	12.6636
	5.08906	0
	57.6701	21.631
	5.40862	9.2707
	0	7.86576
	5.493	0
	1.86081	0
	8.65052	0
	4.67727	2.93255
	0	0
	0	6.41026
	0	2.83688
	0	14.4231
	3.26477	6.18047
	0	16.7504
	12.5865	0
	0	15.0489
	14.7275	0
	7.52445	18.5414
	7.86782	0
	9.4399	15.2672
	9.35454	0
	6.65557	11.7302
	3.84615	4.12031
	9.10747	9.61538
	15.7332	0
	11.9332	11.7302
	0	19.2255
	2.93255	0
	12.3609	18.5414
	0	0
	0	0
	2.11015	8.24063
	10.4238	13.8408
	4.43656	5.58192
	0	6.65557
	6.40889	12.3609
	7.20981	8.94988
	5.8651	9.4038
	7.20981	0
	6.92201	0
	6.07165	13.3126
	9.10747	19.7726
	3.76223	13.3156
	3.53107	4.94315
	6.41026	7.52445
	10.4877	0
	3.03619	12.0724
	4.38116	8.24063
	9.22935	0
	5.24384	16.4745
	12.3609	9.10747
	4.32526	8.24063
	10.3842	21.6333
	4.80769	0
	9.61538	14.8295
	8.04829	24.7219
	0	0
	8.54518	15.7356
	11.5385	0
	8.04829	10.4877
	0	7.20981
	0	0
	6.92281	16.7457
	2.93255	21.1059
	7.20981	0
	0	26.6312
	10.7197	9.61307
	0	4.74046
	12.3609	0
	4.22119	8.87311
	2.79096	14.1844
	6.29327	11.0457
	9.88631	3.84615
	0	16.4812
	0	26.6241
	0	16.5916
	9.2707	6.07165
	5.24384	14.8295
	16.4812	0
	9.74896	24.7219
	10.4877	0
	6.92042	23.0769
	15.0489
	0	10.8167
	2.93341	12.3609
	0	13.3156
	11.534	10.5932
	0	13.7325
	9.61538	3.93236
	12.0724	3.6049
	0	25.7732
	0	19.2308
	0	38.4541
	9.88631	13.0591
	12.3609	0
	18.5414
	6.41026	12.9758
	4.55373	15.7356
	3.68188	0
	0	27.3224
	13.8408	7.52445
	0	18.5414
	0	11.3475
	0	0
	0	10.1781
	4.12031	13.3111
	5.96659	0
	7.52445	11.7302
	0	18.0785
	5.64228	10.8155
	0	16.4812
	6.92281	28.8434
	6.8306	1.94439
	4.49438	15.7294
	0	8.44167
	9.20302	4.22119
	8.79765	5.58347
	0	9.61307
	7.06215	15.7294
	0	10.1781
	0	0
	16.4812	0
	2.62192	13.6107
	0	8.65052
	0	10.8167
	11.7971	5.08906
	0	2.40327
	6.78656	12.3609
	0	15.2672
	0	0
	4.94315	0
	0	6.65631
	9.10747	9.2707
	2.79096	5.40833
	7.52445	24.7219
	2.37023	0
	4.67727	9.48092
	10.4877	28.8392
	5.24384	7.86782
	0	6.4082
	15.7294	10.1781
	5.0163	0
	5.76868	0
	24.7219	12.6636
	9.4399	0
	11.0457	15.8755
	0	11.7302
	8.23723	6.92042
	23.6035	4.43656
	11.5385	0
	7.52445	7.52445
	8.87311	5.58347
	7.36377	4.43656
	0	36.7069
	9.88631	5.96659
	6.48929	8.04829
	3.6049	11.5373
	0	0
	0	6.07165
	0	0
	7.86782	12.8205
	0	12.8205
	8.87508	17.307
	0	18.0245
	5.40833	0
	7.69231	8.87508
	8.79765	0
	0	15.734
	12.0724	11.5367
	13.1435	6.65557
	3.93236	20.6016
	5.64228	0
	2.98329	4.38116
	10.3822	16.4745
	14.9165	0
	3.53107	11.1669
	4.80769	6.41026
	0	9.61538
	0	6.92281
	9.22935	19.5886
	5.24356	0
	7.86473	8.14332
	3.76223	13.312
	2.98329	17.7462
	9.98336	0
	6.05034	21.1059
	0	9.35454
	9.88631	12.3609
	6.18047	9.61538
	9.35454	0
	4.67727	7.20981
	0	15.7356
	4.55373	14.7275
	4.49438	14.4196
	10.5932	17.304
	0	3.53107
	6.92042	15.7315
	6.18047	3.03582
	8.37287	17.304
	3.46141	4.22119
	7.69231	5.96659
	0	22.5734
	7.0159	20.3562
	0	3.6049
	15.3846	0
	0	0
	6.52955	4.02431
	12.8164	4.74046
	2.83688	6.07165
	0	4.80769
	11.9332	11.9332
	7.52445	4.55373
	5.08906	4.55373
	0	17.301
	5.96659	12.3609
	0	9.88875
	8.24063	7.20981
	8.04829	8.11249
	8.24063	0
	2.54453	0
	3.84615	0
	16.225	0
	6.41026	21.6294
	0	18.9618
	17.7462	12.5865
	0	5.24384
	0	10.4877
	10.8155	4.12031
	7.52445	3.93236
	0	8.23949
	14.4196	8.65052
	4.94315	0
	11.2867	9.35454
	0	16.1514
	0	0
	0	11.5373
	0	7.86782
	8.65052	6.4082
	9.22935	0
	6.65557	15.9109
	0	12.6636
	0	13.8408
	6.18047	7.20981
	9.61538	17.301
	5.35236	3.09023
	8.79972	0
	3.14663	0
	8.23723	9.48092
	5.46448	11.7971
	5.24384	19.2308
	14.6213	13.3126
	5.58347	34.6101
	3.6049	8.79765
	0	0
	0	6.18047
	7.52445	0
	8.24063	0
	5.58192	3.09023
	8.37287	0
	9.2707	5.24384
	0	0
	3.84497	21.631
	7.52445	4.74046
	0	15.1791
	5.24384	17.8998
	0	7.52445
	0	0
	0	0
	4.80654	0
	0	9.01226
	4.12023	9.61354
	2.43724	7.06215
	7.03433	7.06215
	3.39328	11.1669
	11.7971	6.41026
	5.08958	4.32526
	13.4589	0
	6.52955	4.61468
	15.7356	12.8866
	0	0
	7.52389	0
	0	24.2866
	0	4.43656
	3.14663	7.52445
	2.79096	0
	0	4.94315
	7.31172	6.78656
	10.8147	0
	0	13.312
	0	7.86627
	13.3126	0
	4.22119	27.1462
	13.6612	18.2149
	0	29.383
	7.86473	12.7505
	4.43656	4.22119
	0	4.55373
	0	12.9758
	2.50815	13.8408
	0	7.52445
	4.17014	6.41026
	0	11.0457
	6.78656	4.55373
	0	2.62192
	8.65052	10.8155
	2.7465	0
	0	10.8167
	0	20.7684
	12.3609	8.87311
	5.40833	19.2262
	0	1.92271
	0	0
	7.20981	12.8205
	7.86596	13.6612
	0	9.35454
	0	2.43724
	8.11249	23.8664
	5.08906	14.0318
	4.32629	15.2672
	14.0318	12.6636
	0	8.82924
	8.23723	8.23949
	0	0
	11.2867	0
	0	2.40327
	6.92169	0
	5.49315	6.65779
	2.62192	3.93236
	9.2707	1.44196
	5.46448	5.3251
	0	0
	3.26509	0
	0	10.8167
	9.79432	0
	3.84615	4.80769
	8.23723	0
	19.9689	0
	0	3.46141
	6.4082	0
	8.04829	12.0163
	2.62192	8.65052
	9.2707	12.3609
	0	11.9332
	10.4877	8.65052
	4.67727	0
	5.8651	1.23613
	3.14663	11.2867
	0	9.88631
	8.23723	0
	2.98329	15.4959
	0	0
	8.24063	3.39328
	0	2.43724
	7.20981	0
	0	0
	0	3.26477
	14.4196	10.8167
	6.92042	10.1798
	0	0
	12.5865	6.92281
	8.23723	0
	8.54518	0
	0	0
	14.1844	0
	0	3.6049
	6.65779	5.96659
	7.20981	5.64228
	0	5.96659
	2.24719	9.61538
	0	0
	2.58264	0
	0	1.58755
	9.94431	7.52445
	4.12031	0
	0	0
	17.304	0
	8.51064	4.32526
	14.4196	27.9174
	4.94438	0
	12.8205	16.225
	0	10.4877
	10.9529	0
	0	0
	0	0
	0	0
	2.70416	0
	7.69083	0
	0	10.4877
	0	12.9758
	0	20.3583
	8.04829	5.0163
	4.22119	10.1791
	9.02799	4.43656
	4.22083	2.70416
	9.61538	26.6241
	0	24.7219
	0	8.79765
	8.54518	2.66241
	15.0489	4.02414
	20.6612	11.9332
	5.40833	6.57174
	4.12031	3.64299
	3.803	0
	0	13.5731
	0	2.58264
	11.534	7.41656
	16.5326	4.94315
	0	0
	0	8.76232
	7.52445	0
	5.76701	0
	7.28597	0
	4.43656	0
	5.72082	0
	0	12.6636
	12.1433	0
	19.2267	0
	7.74793	5.24384
	4.55373	6.57174
	9.10747	2.03583
	12.3609	2.30734
	6.8306	7.86782
	16.0222	5.70451
	11.9332	0
	20.1207	16.3704
	0	0
	2.79096	4.94315
	0	5.12755
	7.36377	0
	0	0
	2.24719	0
	5.58347	8.37287
	9.10747	10.3306
	7.52445	7.06267
	6.41026	0
	10.1781	2.43724
	5.76701	0
	5.70451	8.04829
	0	0
	0	5.58243
	0	20.6016
	12.5104	9.83284
	6.25521	0
	0	5.96659
	14.4231	6.10749
	5.64334	6.03622
	34.6081	2.88434
	0	3.03582
	0	13.8456
	5.96659	0
	10.1781	10.1798
	0	2.40327
	8.65052	0
	0	0
	10.0326	8.23723
	9.10747	7.20981
	2.08464	7.74793
	15.7307	0
	3.84615	20.7613
	8.44238	14.4196
	0	10.3008
	16.4745	8.37287
	13.3097	3.2041
	12.8205	15.7315
	7.36377	0
	7.60745	5.96659
	0	0
	7.52445	2.21877
	13.5731	0
	7.93777	11.9332
	11.3475	7.20981
	0	0
	0	17.0213
	11.7302	6.41026
	0	12.6636
	0	15.2672
	8.23723	4.22119
	11.3843	5.58347
	6.18047	18.5414
	3.56824	2.66198
	10.986	11.7971
	3.03582	4.43656
	7.74793	0
	11.5367	2.54453
	4.12031	5.32481
	7.20981	6.65779
	12.3609	0
	12.3609	0
	6.41026	0
	0	6.92281
	0	9.61538
	2.43724	0
	14.8331	13.1096
	10.4877	4.80769
	13.3156	12.3609
	14.4196	3.08966
	7.52445	20.7613
	8.23723	18.7091
	7.52445	9.10747
	4.43656	14.2244
	0	11.7971
	0	7.20981
	6.4082	4.02414
	9.4038	13.8456
	0	0
	10.1781	0
	5.08906	0
	11.2867	15.3846
	0	0
	0	8.24063
	14.4196	0
	7.52445	4.22119
	7.98722	5.96659
	11.236	6.25521
	0	2.62192
	8.51064	3.32779
	5.08906	0
	5.67376	0
	17.7462	10.3842
	0	5.58192
	8.65301	4.43656
	12.5408	15.7315
	0	5.58347
	4.12031	0
	6.18047	14.4196
	5.76701	11.7302
	3.2041	6.18047
	10.1789	0
	7.63359	11.0938
	10.8147	0
	19.2271	12.0724
	0	5.40833
	0	0
	12.3609	7.11069
	0	3.76223
	6.07165	0
	0	17.8998
	10.1798	3.6049
	10.3842	0
	2.1631	0
	0	4.55373
	0	1.86081
	10.8155	8.11249
	9.35454	8.23949
	11.5367	4.12031
	0	7.52445
	3.76223	11.534
	13.0591	26.6241
	0	7.20981
	6.07165	8.65052
	3.53107	0
	6.4082	6.65779
	14.2508	3.46141
	7.31172	6.65779
	14.4196	9.10747
	22.5734	0
	3.46141	8.24063
	0	10.1791
	0	5.08906
	0	15.2672
	8.24063	9.88631
	4.94315	9.2707
	2.88434	0
	0	4.02414
	14.9165	18.2149
	3.6049	11.5367
	5.24384	6.92281
	7.20981	13.3156
	4.80769	0
	4.87448	6.41026
	9.10747	8.87311
	15.7315	5.58347
	0	8.24063
	0	4.02414
	0	7.20981
	7.86473	7.86782
	13.5208	0
	8.24063	17.301
	0	3.14663
	0	5.76868
	0	0
	0	10.8155
	2.70416	13.3126
	15.7307	9.79432
	17.8998	0
	0	0
	12.3609	6.18047
	4.80769	15.7307
	5.24384	9.10747
	8.11249	5.40833
	6.92281	0
	5.58347	0
	4.12082	6.92042
	10.1791	0
	0	10.3842
	7.31172	0
	10.1791	8.24063
	5.76868	8.44238
	11.5367	4.67727
	5.69217	11.5385
	10.1791	6.65557
	9.88875	6.41026
	3.93236	7.74793
	17.301	4.32526
	5.24384	7.86576
	9.10747	0
	0	2.40361
	7.20981	14.9165
	13.7332	9.35454
	18.2149	0
	13.3105	4.49438
	24.7219	0
	16.6389	4.43656
	0	18.7091
	0	2.08507
	7.20981	5.58347
	20.3562	0
	12.0163	14.4196
	12.3609	18.4587
	0	0
	11.9925	7.52445
	3.53107	3.2041
	0	13.312
	8.23723	10.1791
	10.8147	8.65052
	6.52955	6.18047
	0	6.92042
	9.61538	5.76701
	10.8167	8.04829
	6.65557	5.24384
	13.5208	0
	0	24.7219
	5.40833	4.67727
	9.88631	10.8167
	0	2.88434
	0	0
	13.6612	0
	10.0326	7.86473
	9.10747	9.88631
	11.4267	4.12031
	11.1669	24.7219
	17.301	12.3609
	9.10747	7.86782
	0	11.5367
	15.7356	6.18047
	8.87311	2.79096
	11.2867	0
	4.02414	8.44238
	4.67727	11.5367
	4.43656	4.22119
	0	12.5865
	10.1791	6.65557
	9.48092	9.10747
	6.65779	14.4196
	10.8155	5.58192
	6.65779	14.6628
	16.4745	10.8147
	0	11.534
	20.3583	0
	20.3597	19.2308
	0	11.5367
	7.31172	3.93236
	4.74158	5.08906
	7.69231	5.8651
	11.534	14.4196
	3.46141	10.1798
	0	0
	0	4.55373
	8.37287	28.8434
	15.7319	8.65052
	6.65528	6.25521
	5.96659	5.96659
	5.76701	10.5932
	0	9.10747
	0	0
	5.67376	19.2308
	10.1791	3.5317
	0	7.20981
	3.53107	12.3609
	0	0
	0	0
	0	0
	15.3846	0
	8.11249	10.5932
	9.88875	3.68188
	0	10.1781
	4.43794	5.58347
	4.80654	19.2271
	0	5.24384
	0	6.92042
	7.86473	7.74793
	0	11.2867
	3.14663	0
	0	19.2246
	0	0
	0	0
	9.20471	10.8147
	16.4745	0
	12.36	5.8651
	7.86782	7.20981
	12.1862	0
	22.2497	11.5385
	0	0
	15.2672	4.43656
	7.31172	8.82924
	13.8408	4.02414
	12.8205	8.65052
	8.23949	8.04829
	6.65779	9.94431
	0	2.93255
	16.4745	11.9332
	0	10.1781
	10.8155	13.312
	17.8998	6.53168
	0	7.52445
	0	7.86782
	0	17.7462
	5.58192	6.41026
	16.225	0
	11.7302	10.1791
	0	9.4399
	0	2.33863
	4.32526	0
	3.97772	7.20981
	9.10747	13.1096
	5.32481	0
	7.69231	0
	9.10747	0
	0	0
	9.10747	7.28597
	11.5367	0
	6.18047	0
	0	11.534
	0	8.92061
	7.0159	0
	8.65052	24.7219
	11.9332	4.32526
	0	14.4196
	15.4959	11.534
	5.24384	7.52445
	4.67727	5.40833
	8.23949	11.1638
	15.7356	0
	10.5932	10.8167
	0	3.29598
	17.301	12.8164
	8.65177	7.36377
	9.10747	0
	12.3609	3.76223
	4.43656	0
	0	2.54453
	10.8155	10.1781
	10.8147	0
	11.1669	6.74157
	0	0
	13.3097	4.12031
	8.04829	3.6049
	6.65779	5.40833
	5.58347	9.10747
	8.79765	0
	6.78656	0
	3.6049	6.4082
	9.61538	0
	0	0
	7.52445	5.58347
	0	0
	0	0
	0	4.87448
	4.80654	0
	14.4231	3.03582
	8.76232	0
	0	16.8812
	6.65779	9.61538
	6.29327	0
	4.02414	5.32481
	3.32779	0
	11.7971	9.88875
	6.92042	6.29327
	7.74993	0
	0	12.5408
	11.0457	0
	0	3.03582
	9.74896	13.3097
	4.94315	3.26477
	2.47237	8.44238
	1.88104	14.4196
	13.8408	0
	0	0
	11.1669	6.41026
	0	12.7226
	0	0
	9.10834	0
	2.98329	0
	9.61406	5.96659
	0	3.84615
	0	9.2707
	8.65052	12.3609
	8.34028	7.20981
	0	5.40833
	0	0
	13.1096	0
	8.04829	11.534
	5.76701	0
	16.225	9.10747
	7.0159	3.9782
	4.22119	8.65052
	21.1059	5.08906
	13.0591	9.88631
	0	9.10747
	12.3609	0
	19.2308	0
	5.76701	9.61538
	10.1791	10.5508
	5.24384	0
	0	0
	16.7504	0
	7.11069	16.4799
	0	0
	0	9.10747
	0	0
	0	0
	3.32779	26.6241
	9.4399	15.7294
	4.67727	13.3156
	2.93255	8.4406
	0	8.87311
	7.36377	3.97852
	4.94438	0
	3.76223	6.78705
	8.23949	9.35454
	8.23723	12.9132
	5.76701	7.98722
	10.1791	6.74157
	6.29327	8.94988
	0	3.26477
	9.88875	0
	9.35454	0
	9.61538	4.61468
	12.3609	0
	9.61354	3.76223
	10.3008	5.08906
	20.3583	3.6049
	6.41026	0
	14.4217	2.70416
	11.5367	0
	10.3842	10.8167
	0	10.8155
	9.6123	18.5414
	5.08906	3.39328
	3.97772	0
	0	0
	0	0
	5.08906	13.5731
	17.307	0
	5.40833	15.7356
	8.11249	0
	0	7.98722
	3.53107	0
	5.08906	3.6049
	4.55373	3.32779
	15.3846	0
	23.8664	5.58347
	6.4082	8.11249
	3.14663	0
	5.08906	5.58347
	8.04829	6.18047
	9.61538	0
	7.20981	10.1781
	26.6241	4.94315
	5.76701	6.41026
	0	0
	0	0
	5.24384	0
	6.18047	10.8155
	8.72474	10.8155
	9.88631	0
	0	3.76223
	0	7.36377
	10.1781	0
	18.7091	12.3609
	11.5385	2.54453
	5.14051	0
	2.03587	10.1781
	9.10747	12.9758
	0	0
	3.84615	0
	7.52445	10.1791
	9.88631	8.04829
	8.79765	5.40833
	0	4.02414
	0	7.52445
	3.93314	0
	0	5.58243
	7.63359	24.7219
	4.22119	6.8306
	0	0
	9.88875	0
	11.534	0
	3.09023	3.5317
	9.98336	0
	7.52445	8.65052
	9.61538	0
	0	11.9332
	0	3.93236
	0	11.1669
	0	0
	16.225	0
	3.84615	11.1669
	9.10747	3.76223
	7.20981	5.83317
	19.2271	0
	12.1433	8.87311
	9.61538	14.8295
	17.8998	0
	5.96659	2.83688
	8.76232	11.7971
	3.6049	0
	0	7.98722
	0	0
	0	12.8205
	6.92042	5.96659
	0	7.52445
	4.3262	3.03582
	11.5367	2.70416
	6.65779	8.94988
	0	11.9332
	1.51791	0
	8.94988	5.24384
	0	6.92042
	11.5373	9.35454
	14.4231	9.61538
	4.32526	4.80769
	11.9332	0
	0	0
	0	3.93314
	0	2.43724
	14.4196	0
	3.6049	8.65052
	14.4196	0
	5.76701	0
	0	15.7356
	5.67376	6.18047
	2.43724	2.83688
	4.43656	11.534
	12.5593	3.53107
	5.16529	4.43656
	0	7.52445
	11.3214	0
	10.4877	3.84615
	3.93236	4.32526
	17.301	6.41026
	8.65052	10.8155
	7.86782	0
	12.3609	5.40687
	4.02414	0
	10.4877	0
	3.53107	11.0115
	4.85201	5.24384
	3.14663	7.20981
	4.3262	3.32779
	2.50815	0
	10.3824	5.76701
	9.10747	0
	0	10.1781
	7.69231	0
	6.92281	3.46141
	13.312	0
	0	9.2707
	19.2271	0
	12.3609	3.53107
	5.16529	6.48929
	2.7465	0
	0	0
	0	8.24063
	4.32526	9.83284
	5.493	5.58192
	6.29327	0
	3.39328	0
	3.53107	0
	3.46141	5.40833
	0	3.39328
	3.46081	7.11069
	5.96659	3.60555
	0	0
	12.3609	3.39328
	20.3583	4.32526
	15.0489	0
	7.0624	0
	11.0457	6.41026
	2.79096	19.2308
	15.7332	4.2203
	0	7.20981
	10.1781	0
	6.92201	0
	10.8155	0
	9.10747	7.98722
	11.534	9.10747
	0	7.98722
	4.55373	3.84541
	4.61468	5.32481
	0	5.24384
	7.86782	6.52955
	15.0489	0
	4.22119	5.493
	5.8651	0
	0	5.58347
	16.8812	11.0457
	0	14.5955
	0	10.5932
	0	0
	2.98329	8.65052
	10.986	2.47219
	3.68188	5.40833
	0	0
	9.4399	0
	9.61538	4.49438
	7.86576	0
	2.66241	0
	0	4.67727
	5.32481	0
	13.3156	5.24384
	3.46141	0
	6.81292	5.24384
	3.53107	0
	0	10.1791
	3.26477	6.65557
	14.0318	5.493
	0	24.7219
	0	0
	12.8871	0
	7.52445	5.09009
	11.0938	3.39328
	0	0
	0	0
	0	1.63265
	9.35454	3.2041
	4.43656	0
	0	11.2867
	10.9529	12.3609
	1.61734	5.40833
	0	7.20981
	2.21877	0
	9.88875	17.301
	0	0
	15.2672	3.2041
	8.65052	5.76868
	0	4.02414
	4.32526	6.25521
	2.8364	0
	21.631	2.40327
	20.9753	0
	0	6.18047
	0	5.08906
	8.23723	6.40944
	0	12.3609
	0	9.4399
	8.65052	7.63359
	7.36377	7.52445
	9.79432	12.3609
	9.61538	8.65052
	6.65557	11.8512
	14.2214	9.61354
	0	10.8147
	10.1798	7.86782
	0	10.8167
	7.20981	0
	3.32779	0
	12.5408	24.7219
	0	5.40833
	0	14.4217
	2.33863	5.40833
	7.86782	0
	15.2672	4.32526
	5.32481	0
	6.41026	10.8167
	7.20981	18.2149
	0	5.24384
	4.22119	5.67376
	7.20981	7.86473
	0	5.76868
	9.61307	11.9332
	20.3562	0
	0	5.76834
	10.1791	14.6235
	0	5.40833
	10.1797	8.23723
	5.96659	5.76868
	9.50751	0
	10.1791	9.10747
	7.98722	3.76223
	13.0591	0
	4.80769	12.3609
	13.8408	13.3111
	0	1.94439
	0	8.65052
	6.92042	10.5932
	16.3239	14.4196
	10.1798	8.65052
	3.6049	8.76232
	0	5.76868
	0	0
	16.4812	0
	10.1798	3.36022
	0	6.4082
	10.8155	0
	12.3609	16.7504
	5.76701	5.08906
	6.92042	3.14663
	3.39328	10.6815
	9.61538	3.76223
	0	0
	3.09023	9.88631
	0	9.10747
	5.70451	0
	4.94315	12.1433
	11.0444	8.65052
	4.94315	10.3306
	4.94315	0
	4.2206	5.04032
	0	4.55373
	13.3097	9.10747
	15.1791	0
	11.1669	4.94315
	10.3842	8.87311
	5.96659	9.35454
	4.94315	7.95545
	4.67727	9.6123
	12.0724	6.78656
	6.29327	8.23723
	14.0318	9.61538
	0	7.52445
	7.41656	4.43656
	0	9.10747
	9.10747	0
	9.10747	10.3842
	8.4832	12.3609
	0	10.8155
	9.02909	5.40833
	3.53107	11.7971
	5.40833	10.8155
	5.08906	0
	11.9332	6.65779
	11.2867	0
	4.43656	1.94439
	12.3609	8.11249
	9.61538	3.14663
	8.65301	9.61538
	17.304	6.92042
	2.43724	7.86473
	0	3.84615
	11.3475	10.8155
	11.7302	0
	5.67376	7.20981
	0	6.33045
	13.8456	9.61354
	11.534	4.67727
	0	6.48929
	0	5.76701
	5.96659	8.24063
	5.96659	2.98329
	8.23723	2.98329
	10.8167	6.18047
	12.5408	10.6254
	4.02414	14.4196
	5.96659	11.1669
	9.88631	6.41026
	7.20981	9.22935
	6.65557	0
	5.24439	14.7275
	10.8155	0
	2.33863	5.96659
	0	34.614
	4.43656	3.93236
	9.35454	8.44149
	5.24384	0
	5.96659	7.86782
	0	5.40833
	4.07166	0
	5.76701	0
	13.0591	7.52445
	7.20981	8.23949
	8.65052	0
	4.55373	0
	2.27687	4.80769
	12.3609	4.12031
	3.53107	15.7332
	1.47907	2.58264
	0	0
	5.58347	5.58223
	0	0
	12.6636	0
	8.04829	5.76701
	4.80769	4.94315
	5.08906	24.7219
	9.10747	8.65052
	18.2149	16.3704
	17.8998	4.32526
	1.78412	5.58347
	6.92042	6.92042
	16.0966	10.8155
	3.76223	0
	0	0
	7.20981	4.80769
	0	0
	12.5408	11.5373
	0	9.2707
	0	0
	14.7742	12.8189
	4.80654	8.23723
	12.3609	19.2308
	5.96659	15.2672
	10.1781	14.4231
	4.02414	0
	0	0
	0	19.2308
	5.24384	0
	5.76701	0
	17.301	0
	8.82924	9.35454
	0	0
	8.24063	0
	17.304	0
	6.92281	3.68188
	13.3111	12.1433
	3.76223	4.80769
	8.01154	8.51064
	8.72474	0
	4.94315	6.92042
	7.69231	3.93314
	15.1791	10.6815
	12.3609	0
	0	8.73973
	10.3306	0
	8.04829	15.2672
	7.20981	6.92281
	8.23949	10.4877
	7.06215	6.41026
	11.534	9.10747
	0	7.52445
	0	5.58347
	6.01866	0
	24.7219	9.10747
	0	5.58347
	4.67727	10.3842
	0	8.79765
	8.79765	16.8848
	3.93236	0
	9.35454	4.94438
	24.7219	5.40833
	3.39328	0
	0	17.304
	5.24384	2.7465
	11.1669	2.66241
	9.98336	0
	6.92042	3.14663
	0	0
	6.10749	7.63359
	21.631	0
	17.0607	10.1781
	13.8408	13.8408
	0	8.44238
	0	5.58347
	3.6049	10.1791
	9.10747	8.94988
	7.52445	15.0489
	0	0
	5.32481	3.2041
	0	9.61538
	0	14.4196
	6.25521	12.3609
	0	7.69231
	3.93236	0
	0	0
	0	0
	0	0
	0	0
	8.65052	12.3609
	6.72043	0
	20.3583	0
	4.02414	6.8306
	8.04829	8.23723
	12.3609	8.65052
	7.60601	10.8167
	5.96748	7.52445
	5.40833	7.52445
	5.76701	9.74896
	6.07165	4.80769
	9.61538	24.7219
	7.20981	8.65052
	0	0
	3.84541	0
	5.24384	28.8392
	12.3609	0
	0	5.58192
	11.5385	5.24384
	3.93236	9.2707
	7.0159	2.93255
	0	0
	0	0
	14.4231	0
	8.23723	18.2149
	9.50751	7.36377
	10.4877	0
	16.4745	0
	11.5385	5.08906
	15.0489	10.8167
	10.1791	13.3111
	6.18047	9.10747
	14.8865	7.0159
	0	19.2271
	10.1781	3.32779
	9.6123	7.86782
	10.4877	4.22119
	15.7294	10.8167
	12.3609	5.58347
	0	15.0489
	4.22119	0
	0	0
	4.87448	5.96659
	0	0
	0	8.87508
	0	0
	4.94315	13.4832
	5.76868	0
	12.0724	21.1864
	0	13.312
	4.22119	4.32526
	19.2308	0
	7.06215	0
	9.6123	5.0163
	6.03622	0
	5.64228	9.01226
	0	5.24384
	0	0
	12.3609	0
	13.5731	6.65779
	0	4.32526
	11.5354	0
	0	8.87311
	0	9.61538
	0	5.96659
	3.68188	9.61307
	4.3262	11.0457
	10.4877	13.8408
	9.88631	9.10747
	0	4.74046
	0	0
	12.5865	6.92042
	0	17.304
	0	9.61538
	7.41656	3.84615
	4.94315	9.35454
	0	13.3097
	5.76812	12.5865
	3.68188	7.86576
	0	0
	4.43656	11.8512
	12.9758	0
	12.8164	0
	0	0
	12.9758	0
	0	7.69024
	4.2203	13.3111
	0	4.80769
	0	10.1798
	10.8167	5.96659
	7.79423	0
	9.88631	8.23723
	7.0159	5.76701
	6.92042	0
	0	9.88924
	0	4.32676
	3.32779	0
	10.4877	8.04829
	6.4082	5.70451
	5.08906	8.04829
	13.3156	4.94315
	0	6.65557
	3.64299	9.79432
	2.93255	0
	0	0
	5.24384	7.36377
	0	28.8392
	3.6049	0
	8.01154	0
	0	15.7307
	0	14.7275
	2.7465	0
	9.10747	11.1669
	0	0
	0	4.55373
	15.0489	11.1669
	11.5373	5.8651
	0	0
	0	12.9758
	15.7356	11.0457
	9.88631	0
	6.65557	9.88631
	11.1669	6.18047
	0	2.70416
	6.78656	11.9332
	7.52445	0
	6.4082	5.40833
	0	0
	11.534	10.4877
	10.1781	10.986
	5.76701	7.52445
	7.52445	0
	0	3.84499
	0	2.7465
	0	13.312
	0	10.8147
	13.3156	7.69231
	2.19058	6.07165
	4.43656	0
	9.4399	7.86473
	0	5.96659
	8.4406	6.78656
	38.4541	0
	0	4.94315
	3.97772	9.61538
	10.8167	4.22119
	0	0
	2.7465	9.10747
	10.6496	11.1669
	5.76701	9.4399
	6.78633	3.76223
	2.7465	4.80769
	0	6.65557
	3.76152	9.6123
	0	10.8167
	0	0
	2.79096	5.24384
	7.11238	0
	4.67617	3.93236
	0	5.493
	17.301	6.92201
	19.2308	0
	7.20981	3.84615
	2.30734	9.2707
	7.86473	13.312
	12.5865	8.65052
	11.9332	7.52445
	8.65052	5.08906
	0	9.61538
	0	7.69231
	21.631	4.43656
	0	0
	0	0
	0	0
	0	12.8205
	3.84615	0
	12.215	0
	9.35454	17.8117
	0	0
	9.48249	2.98329
	7.20981	0
	0	5.40833
	4.94315	4.67727
	0	11.9332
	8.98876	0
	0	0
	13.3111	4.80769
	0	2.58264
	0	0
	5.40833	0
	4.02414	14.7275
	8.11249	3.46141
	10.8167	9.35454
	0	0
	0	0
	7.63359	0
	9.30406	8.24063
	0	0
	6.65557	6.29327
	7.06215	0
	0	11.5367
	3.76223	11.0457
	4.22083	0
	13.9836	8.23723
	14.4196	2.11015
	0	19.2271
	15.4959	2.1363
	5.96659	10.6496
	23.0734	0
	6.18047	2.98329
	0	8.37287
	10.1798	3.93236
	7.20981	17.6554
	2.83688	0
	8.87311	11.9332
	3.03582	7.86782
	14.4231	12.3609
	14.4196	7.86782
	4.43656	4.02414
	5.96659	9.10747
	7.20981	12.0724
	5.76701	2.79096
	6.92281	0
	7.0159	8.04829
	5.8651	8.37287
	0	3.26477
	11.0457	3.32734
	0	0
	2.83688	4.67727
	5.83317	6.65779
	5.58192	8.51064
	10.1781	5.8651
	7.41638	4.3262
	7.36377	14.4196
	0	0
	9.2707	6.65779
	0	5.32481
	10.5951	3.76223
	0	19.2271
	3.68188	3.84615
	0	14.4196
	0	5.24384
	16.3239	0
	17.6956	0
	11.3846	6.92042
	0	0
	9.79432	5.76701
	2.74725	5.52283
	0	11.6932
	3.6049	4.80769
	0	0
	3.29598	0
	7.52365	11.5373
	5.40833	0
	9.10747	0
	9.6123	10.3306
	12.8205	0
	0	3.39328
	0	0
	4.99168	11.1638
	8.94988	9.10747
	12.3609	0
	0	9.2707
	8.94988	0
	6.78656	0
	0	4.22119
	19.9734	8.44238
	6.8306	6.4082
	0	12.3614
	2.88392	0
	10.8167	0
	6.18047	9.88631
	5.96659	7.06215
	0	5.40833
	5.08906	5.96659
	0	8.65052
	6.18047	4.43695
	0	11.5373
	7.0159	7.74873
	0	0
	4.61404	6.78656
	13.3097	13.844
	9.4399	3.68188
	3.53107	5.40833
	0	9.61538
	7.60601	0
	2.7465	3.46141
	0	6.65779
	0	6.92281
	0	10.5508
	0	0
	14.7275	8.24063
	11.1669	5.96659
	0	10.5932
	11.7971	0
	3.68134	5.24384
	3.84615	0
	7.74793	0
	5.67376	9.10747
	0	5.58192
	0	3.2041
	0	5.40833
	6.17971	8.44238
	7.36377	4.67683
	5.67376	0
	2.79096	4.80769
	8.23723	0
	6.10749	5.96659
	0	14.8295
	13.9548	5.16529
	10.8155	9.88631
	6.92042	13.7325
	0	5.8651
	3.76223	8.94988
	4.55373	10.8167
	4.22119	0
	15.7315	0
	11.5367	0
	12.3609	0
	2.93281	0
	17.307	1.57307
	21.6333	0
	7.20981	0
	9.72157	17.301
	11.3843	0
	9.61538	6.18047
	0	3.84541
	9.53849	4.12031
	9.04814	0
	5.01555	0
	6.57174	10.4253
	7.0159	6.41026
	10.4877	4.55373
	4.43754	5.40833
	0	4.12031
	0	3.6049
	12.8205	4.94315
	5.40833	13.8408
	6.8306	4.55373
	8.65052	6.65631
	5.96659	10.1791
	13.3156	6.92281
	0	14.2214
	14.8295	0
	11.8512	0
	8.4406	7.52445
	4.87448	9.61538
	4.80769	2.54453
	5.24384	2.08507
	0	0
	8.54518	4.32526
	0	7.52445
	6.41026	12.3609
	7.20981	2.33863
	13.1653	0
	13.8456	0
	7.86782	5.16529
	3.76223	0
	0	0
	15.0489	7.36377
	2.62192	0
	8.87311	5.24384
	0	0
	0	2.98329
	0	0
	9.10747	3.32779
	0	0
	5.40833	0
	6.92281	0
	5.24384	0
	13.5731	0
	4.67727	0
	9.35454	10.5932
	11.5367	9.61538
	0	4.94315
	5.24384	10.4877
	0	0
	0	0
	3.93236	10.8167
	1.9226	12.3609
	0	8.65052
	24.7219	10.0604
	0	7.41656
	0	0
	18.6081	2.19058
	19.0161	16.4745
	12.1862	0
	17.304	0
	0	4.08775
	1.57307	1.84094
	0	0
	8.44238	7.20981
	18.2149	0
	2.19058	5.40735
	6.18047	0
	11.2549	8.23723
	11.534	0
	4.55373	5.96659
	9.10747	10.8147
	0	0
	11.0457	7.36377
	4.94315	12.9132
	0	18.6368
	17.301	11.2867
	9.2707	0
	0	13.312
	5.24384	15.212
	5.76701	8.65052
	15.9744	14.7275
	0	19.6618
	11.5394	14.1844
	5.58223	6.92042
	0	21.1059
	10.1781	3.39328
	3.14663	4.12031
	0	10.3306
	5.76701	6.78656
	14.4196	0
	5.96659	5.24329
	8.65301	6.59196
	8.04829	10.1798
	0	14.2214
	0	0
	0	0
	14.8295	3.14663
	7.86473	12.0744
	7.13649
	17.301	9.48092
	9.10747	13.9548
	3.93236	7.86473
	0	8.23949
	26.9231	2.70416
	0	4.99168
	0	12.8205
	9.61307	1.68011
	7.52445	0
	15.7307	10.3842
	0	8.94988
	6.92281	0
	12.0724	0
	11.9332	8.04829
	0	15.7294
	3.93236	12.0724
	6.92281	4.67727
	8.23723	12.6636
	4.67727	7.63359
	5.76868	4.67727
	11.7994	0
	6.4082	19.9667
	0	7.52445
	6.41026	7.69231
	6.92281	6.07165
	12.3609	10.1791
	6.41026	10.3842
	8.23723	2.40327
	0	0
	9.79432	0
	14.4196	4.94315
	5.24384	0
	0	2.88434
	10.8155	3.14663
	0	0
	0	2.03583
	6.74203	5.08906
	0	15.7315
	0	12.3609
	5.08906	4.94315
	8.04829	17.307
	10.1798	13.6612
	0	0
	7.52445	10.3842
	0	15.7315
	3.6049	10.5932
	8.98876	13.4409
	17.0904	11.6932
	10.1781	0
	0	3.84615
	0	10.9529
	0	4.80769
	17.304	7.52445
	11.1669	23.6035
	5.08906	6.65557
	7.06215	0
	11.2867	13.1096
	6.65557	0
	0	0
	7.52304	8.11249
	0	0
	2.62192	3.26477
	11.1669	0
	5.24384	0
	3.39328	13.312
	0	0
	4.02414	7.52445
	9.10747	10.1781
	10.8155	15.0489
	3.53107	0
	34.6081	11.534
	5.58347	13.0591
	12.9758	10.8155
	9.79432	0
	0	9.10747
	5.7205	7.86576
	9.35454	10.8155
	6.65779	9.30406
	8.54518	13.8408
	0	11.9332
	0	8.24063
	3.46141	0
	4.67727	4.80769
	0	5.58347
	0	5.32481
	0	0
	8.91981	9.61538
	0	7.0159
	2.47219	0
	2.79096	10.986
	5.08906	9.88631
	5.52283	3.84615
	0	14.4196
	0	0
	0	9.61538
	26.6241	0
	10.4253	0
	5.8997	0
	8.79922	0
	34.6081	2.93255
	6.92281	0
	7.52445	12.3609
	10.8147	0
	0	5.01504
	2.27687	0
	4.12031	6.07165
	0	17.301
	0	3.93236
	11.2867	0
	17.301	6.92201
	4.55373	12.0163
	11.5373	0
	0	11.7971
	3.03582	14.273
	4.94487	10.4877
	3.32779	11.9332
	10.4877	0
	4.87448	2.79096
	12.5408	10.1798
	3.84615	0
	10.8155	6.25521
	9.98336	0
	5.96659	0
	9.61538	7.20981
	9.61538	5.96659
	0	0
	0	0
	12.5865	8.65239
	0	8.24063
	6.83093	0
	17.7462	6.18047
	0	0
	0	0
	9.61538	0
	0	0
	9.10747	9.10747
	16.7504	10.8167
	13.312	0
	4.55332	10.4877
	0	5.8997
	2.62219	11.236
	7.74793	6.41026
	17.304	10.1781
	8.65376	4.55373
	3.6049	5.08906
	16.4745	0
	4.55373	0
	4.39947	5.96659
	8.65052	0
	7.52445	3.76223
	0	4.43656
	5.40833	3.39328
	12.3609	0
	12.7226	0
	7.86782	7.52445
[truncated: 1,513 more rows]

[truncated: 5 more sheets: Supplementary Figure 8, Supplementary Figure 9, Supplementary Figure 10, Supplementary Figure 11, Supplementary Figure 13]
